# Supplementary material for: Crystal structure of [3-(4,5-di­hydro-1,3-thia­zolin-2-yl-κN)-1,3-thia­zolidine-2-thione-κS 2](1,3-thia­zol­idine-2-thione-κS 2)copper(I) nitrate
Source: Acta Crystallogr Sect E Struct Rep Online. 2014 Jul 19;70(Pt 8):91–3. doi: 10.1107/S160053681401544X (PMC4158518; doi:10.1107/S160053681401544X)
Supplement: Supplementary file 1 [file e-70-00091-sup1.cif]

##############################################################################
#                                                                            #
# This CIF contains the data in a paper accepted for publication in          #
# Acta Crystallographica Section E. It conforms to the requirements of       #
# Notes for Authors for Acta Crystallographica Section E, and has been       #
# peer reviewed under the auspices of the IUCr Commission on Journals.       #
#                                                                            #
# Full details of the Crystallographic Information File format               #
# are given in the paper "The Crystallographic Information File (CIF):       #
# a New Standard Archive File for Crystallography" by S. R. Hall, F. H.      #
# Allen and I. D. Brown [Acta Cryst. (1991), A47, 655-685].                  #
#                                                                            #
# The current version of the core CIF dictionary is obtainable from          #
# ftp://ftp.iucr.org/pub/cif_core.dic.                                       #
#                                                                            #
# Software is freely available for graphical display of the structure(s)     #
# in this CIF. For information consult the CIF software page                 #
# http://www.iucr.org/resources/cif/software.                                #
#                                                                            #
# This file may be used for bona fide research purposes within the           #
# scientific community so long as proper attribution is given to the journal # 
# article from which it was obtained.                                        #
#                                                                            #
##############################################################################
data_I
_audit_creation_method     SHELXL-97
_journal_date_recd_electronic     2014-06-27
_journal_date_accepted     2014-07-02
_journal_name_full     'Acta Crystallographica, Section E'
_journal_year     2014
_journal_volume     70
_journal_issue      8
_journal_page_first     91
_journal_page_last     93
_journal_paper_category     GM
_journal_paper_doi     10.1107/S160053681401544X
_journal_coeditor_code     SJ5420
_publ_contact_author_name     'Saowanit Saithong'
_publ_contact_author_address
;
Department of Chemistry and Center of Excellence for Innovation in Chemistry,
Faculty of Science,
Prince of Songkla University,
Hat Yai, Songkhla 90112,
Thailand
;
_publ_contact_author_email     'saowanit.sa@psu.ac.th'
_publ_contact_author_fax     '+66(0)74884451'
_publ_contact_author_phone     '+66(0)74884451'
_publ_section_title
;\
Crystal structure of
[3-(4,5-dihydro-1,3-thiazolin-2-yl-\k<i>N</i>)-1,3-thiazolidine-2-thione-\
\k<i>S</i>^2^](1,3-thiazolidine-2-thione-\k<i>S</i>^2^)copper(I) nitrate
;
loop_
    _publ_author_name
    _publ_author_footnote
    _publ_author_address
    'Saithong, Saowanit' .
;
Department of Chemistry and Center of Excellence for Innovation in Chemistry,
Faculty of Science,
Prince of Songkla University,
Hat Yai, Songkhla 90112,
Thailand
;
    'Klongkleaw, Pirawan' .
;
Department of Chemistry and Center of Excellence for Innovation in Chemistry,
Faculty of Science,
Prince of Songkla University,
Hat Yai, Songkhla 90112,
Thailand
;
    'Pakawatchai, Chaveng' .
;
Department of Chemistry and Center of Excellence for Innovation in Chemistry,
Faculty of Science,
Prince of Songkla University,
Hat Yai, Songkhla 90112,
Thailand
;
    'Mokakul, Jedsada' .
;
Department of Chemistry and Center of Excellence for Innovation in Chemistry,
Faculty of Science,
Prince of Songkla University,
Hat Yai, Songkhla 90112,
Thailand
;
_publ_section_synopsis     .
_database_code_depnum_ccdc_archive     'CCDC 1011568'
_chemical_name_systematic
;\
[3-(4,5-Dihydro-1,3-thiazolin-2-yl-\k<i>N</i>)-1,3-thiazolidine-2-thione-\
\k<i>S</i>^2^](1,3-thiazolidine-2-thione-\k<i>S</i>^2^)copper(I) nitrate
;
_chemical_name_common     ?
_chemical_formula_moiety     'C9 H13 Cu N3 S5 +, N O3 -'
_chemical_formula_sum     'C9 H13 Cu N4 O3 S5'
_chemical_formula_iupac     '[Cu (C3 H5 N S2) (C6 H8 N2 S3)] N O3'
_chemical_formula_weight     449.13
_chemical_melting_point     ?
_symmetry_cell_setting     monoclinic
_symmetry_space_group_name_H-M     'P 21/m '
_symmetry_space_group_name_Hall     '-P 2yb'
loop_
    _symmetry_equiv_pos_as_xyz
    'x, y, z'
    '-x, y+1/2, -z'
    '-x, -y, -z'
    'x, -y-1/2, z'
_cell_length_a     9.8937(6)
_cell_length_b     6.9932(5)
_cell_length_c     11.8054(7)
_cell_angle_alpha     90.00
_cell_angle_beta     102.0780(10)
_cell_angle_gamma     90.00
_cell_volume     798.72(9)
_cell_formula_units_Z     2
_cell_measurement_reflns_used     3943
_cell_measurement_theta_min     2.45
_cell_measurement_theta_max     27.96
_cell_measurement_temperature     293(2)
_exptl_crystal_description     block
_exptl_crystal_colour     yellow
_exptl_crystal_size_max     0.346
_exptl_crystal_size_mid     0.116
_exptl_crystal_size_min     0.06
_exptl_crystal_density_diffrn     1.867
_exptl_crystal_density_meas     ?
_exptl_crystal_density_method     'not measured'
_exptl_crystal_F_000     456
_exptl_absorpt_coefficient_mu     2.035
_exptl_absorpt_correction_type     multi-scan
_exptl_absorpt_process_details     '(SADABS; Bruker, 2003)'
_exptl_absorpt_correction_T_min     0.814
_exptl_absorpt_correction_T_max     1.000
_exptl_special_details     ?
_diffrn_ambient_temperature     293(2)
_diffrn_radiation_type     MoK\a
_diffrn_radiation_wavelength     0.71073
_diffrn_radiation_source     'fine-focus sealed tube'
_diffrn_radiation_monochromator     graphite
_diffrn_measurement_device_type     'Bruker APEX CCD area-detector'
_diffrn_measurement_method     'Frames, each covering 0.3 \% in \w'
_diffrn_detector_area_resol_mean     ?
_diffrn_reflns_number     8700
_diffrn_reflns_av_R_equivalents     0.0258
_diffrn_reflns_av_sigmaI/netI     0.0156
_diffrn_reflns_theta_min     1.76
_diffrn_reflns_theta_max     25.00
_diffrn_reflns_theta_full     25.00
_diffrn_measured_fraction_theta_max     1.000
_diffrn_measured_fraction_theta_full     1.000
_diffrn_reflns_limit_h_min     -11
_diffrn_reflns_limit_h_max     11
_diffrn_reflns_limit_k_min     -8
_diffrn_reflns_limit_k_max     8
_diffrn_reflns_limit_l_min     -14
_diffrn_reflns_limit_l_max     14
_diffrn_standards_number     0
_diffrn_standards_interval_count     .
_diffrn_standards_interval_time     ?
_diffrn_standards_decay_%     0
_refine_special_details
;
Refinement of <i>F</i>^2^ against all reflections. The weighted <i>R</i>-factor
<i>wR</i> and goodness of fit <i>S</i> are based on <i>F</i>^2^, conventional
<i>R</i>-factors <i>R</i> are based on <i>F</i>, with <i>F</i> set to zero for
negative <i>F</i>^2^. The threshold expression of <i>F</i>^2^ >
\s(<i>F</i>^2^) is used only for calculating <i>R</i>-factors(gt) <i>etc</i>.
and is not relevant to the choice of reflections for refinement.
<i>R</i>-factors based on <i>F</i>^2^ are statistically about twice as large
as those based on <i>F</i>, and <i>R</i>-factors based on al data will be even
larger.
;
_reflns_number_total     1534
_reflns_number_gt     1402
_reflns_threshold_expression     I>2s(I)
_refine_ls_structure_factor_coef     Fsqd
_refine_ls_matrix_type     full
_refine_ls_R_factor_all     0.0316
_refine_ls_R_factor_gt     0.0290
_refine_ls_wR_factor_gt     0.0787
_refine_ls_wR_factor_ref     0.0804
_refine_ls_goodness_of_fit_ref     1.065
_refine_ls_restrained_S_all     1.065
_refine_ls_number_reflns     1534
_refine_ls_number_parameters     133
_refine_ls_number_restraints     1
_refine_ls_hydrogen_treatment     mixed
_refine_ls_weighting_scheme     calc
_refine_ls_weighting_details
         'calc w=1/[\s^2^(Fo^2^)+(0.0471P)^2^+0.3435P] where P=(Fo^2^+2Fc^2^)/3'
_atom_sites_solution_hydrogens     geom
_atom_sites_solution_primary     direct
_atom_sites_solution_secondary     difmap
_refine_ls_shift/su_max     0.001
_refine_ls_shift/su_mean     0.000
_refine_diff_density_max     0.367
_refine_diff_density_min     -0.269
_refine_ls_extinction_method     'SHELXTL (Sheldrick, 2008)'
_refine_ls_extinction_coef     0.0074(13)
_refine_ls_extinction_expression
                                  'Fc^*^=kFc[1+0.001xFc^2^\l^3^/sin(2\q)]^-1/4^'
loop_
    _atom_type_symbol
    _atom_type_description
    _atom_type_scat_dispersion_real
    _atom_type_scat_dispersion_imag
    _atom_type_scat_source
    'C' 'C' 0.0033 0.0016
                         'International Tables Vol C Tables 4.2.6.8 and 6.1.1.4'
    'H' 'H' 0.0000 0.0000
                         'International Tables Vol C Tables 4.2.6.8 and 6.1.1.4'
    'N' 'N' 0.0061 0.0033
                         'International Tables Vol C Tables 4.2.6.8 and 6.1.1.4'
    'O' 'O' 0.0106 0.0060
                         'International Tables Vol C Tables 4.2.6.8 and 6.1.1.4'
    'S' 'S' 0.1246 0.1234
                         'International Tables Vol C Tables 4.2.6.8 and 6.1.1.4'
    'Cu' 'Cu' 0.3201 1.2651
                         'International Tables Vol C Tables 4.2.6.8 and 6.1.1.4'
_computing_data_collection     'SMART (Bruker, 1998)'
_computing_cell_refinement     'SAINT (Bruker, 2003)'
_computing_data_reduction     'SAINT (Bruker, 2003)'
_computing_structure_solution     'SHELXTL (Sheldrick, 2008)'
_computing_structure_refinement
 '<i>ShelXle</i> (H\"ubschle <i>et al.</i>, 2011) and SHELXTL (Sheldrick, 2008)'
_computing_molecular_graphics     'Mercury (Macrae <i>et al.</i>, 2008)'
_computing_publication_material
    'SHELXTL (Sheldrick, 2008), PLATON (Spek, 2009) and publCIF (Westrip, 2010)'
loop_
    _atom_site_type_symbol
    _atom_site_label
    _atom_site_fract_x
    _atom_site_fract_y
    _atom_site_fract_z
    _atom_site_U_iso_or_equiv
    _atom_site_adp_type
    _atom_site_calc_flag
    _atom_site_refinement_flags
    _atom_site_occupancy
    _atom_site_symmetry_multiplicity
    _atom_site_disorder_assembly
    _atom_site_disorder_group
    Cu Cu1 0.53707(4) 0.2500 0.52014(4) 0.05377(19) Uani d S 1 2 . .
    S S1 0.75417(8) 0.2500 0.60684(7) 0.0471(2) Uani d S 1 2 . .
    S S2 0.61224(9) 0.2500 0.80799(8) 0.0494(2) Uani d S 1 2 . .
    S S3 0.34723(10) 0.2500 0.58878(8) 0.0641(3) Uani d S 1 2 . .
    S S4 0.05567(9) 0.2500 0.50537(9) 0.0571(3) Uani d S 1 2 . .
    S S5 0.28736(10) 0.2500 0.15159(7) 0.0527(3) Uani d S 1 2 . .
    N N1 0.8731(3) 0.2500 0.8311(3) 0.0509(7) Uani d SD 1 2 . .
    H H1 0.951(3) 0.2500 0.813(3) 0.061 Uiso d SD 1 2 . .
    N N2 0.2147(3) 0.2500 0.3586(2) 0.0404(6) Uani d S 1 2 . .
    N N3 0.4543(3) 0.2500 0.3544(2) 0.0446(6) Uani d S 1 2 . .
    C C1 0.7591(3) 0.2500 0.7514(3) 0.0408(7) Uani d S 1 2 . .
    C C2 0.7099(4) 0.2500 0.9567(3) 0.0565(9) Uani d S 1 2 . .
    H H2A 0.6879 0.3626 0.9973 0.068 Uiso calc PR 0.50 1 . .
    H H2B 0.6879 0.1374 0.9973 0.068 Uiso calc PR 0.50 1 . .
    C C3 0.8615(4) 0.2500 0.9509(3) 0.0654(11) Uani d S 1 2 . .
    H H3A 0.9066 0.3624 0.9897 0.079 Uiso calc PR 0.50 1 . .
    H H3B 0.9066 0.1376 0.9897 0.079 Uiso calc PR 0.50 1 . .
    C C4 0.2171(3) 0.2500 0.4737(3) 0.0434(7) Uani d S 1 2 . .
    C C5 -0.0321(4) 0.2500 0.3563(4) 0.0737(12) Uani d S 1 2 . .
    H H5A -0.0901 0.1375 0.3396 0.088 Uiso calc PR 0.50 1 . .
    H H5B -0.0901 0.3625 0.3396 0.088 Uiso calc PR 0.50 1 . .
    C C6 0.0736(3) 0.2500 0.2847(3) 0.0592(10) Uani d S 1 2 . .
    H H6A 0.0618 0.3623 0.2354 0.071 Uiso calc PR 0.50 1 . .
    H H6B 0.0618 0.1377 0.2354 0.071 Uiso calc PR 0.50 1 . .
    C C7 0.3273(3) 0.2500 0.3040(3) 0.0392(7) Uani d S 1 2 . .
    C C8 0.4694(4) 0.2500 0.1485(3) 0.0577(9) Uani d S 1 2 . .
    H H8A 0.4926 0.1374 0.1085 0.069 Uiso calc PR 0.50 1 . .
    H H8B 0.4926 0.3626 0.1085 0.069 Uiso calc PR 0.50 1 . .
    C C9 0.5473(4) 0.2500 0.2725(3) 0.0542(9) Uani d S 1 2 . .
    H H9A 0.6062 0.1379 0.2861 0.065 Uiso calc PR 0.50 1 . .
    H H9B 0.6062 0.3621 0.2861 0.065 Uiso calc PR 0.50 1 . .
    N N4 0.2237(3) 0.2500 0.8549(2) 0.0596(9) Uani d S 1 2 . .
    O O1 0.1564(3) 0.1019(4) 0.8343(2) 0.1071(8) Uani d . 1 1 . .
    O O2 0.3440(3) 0.2500 0.8948(3) 0.1254(18) Uani d S 1 2 . .
loop_
    _atom_site_aniso_label
    _atom_site_aniso_U_11
    _atom_site_aniso_U_22
    _atom_site_aniso_U_33
    _atom_site_aniso_U_12
    _atom_site_aniso_U_13
    _atom_site_aniso_U_23
    Cu1 0.0365(3) 0.0762(4) 0.0445(3) 0.000 -0.00081(18) 0.000
    S1 0.0334(4) 0.0643(5) 0.0435(5) 0.000 0.0076(3) 0.000
    S2 0.0366(4) 0.0644(5) 0.0474(5) 0.000 0.0093(4) 0.000
    S3 0.0403(5) 0.1106(8) 0.0396(5) 0.000 0.0045(4) 0.000
    S4 0.0369(5) 0.0729(6) 0.0632(6) 0.000 0.0145(4) 0.000
    S5 0.0501(5) 0.0668(6) 0.0383(4) 0.000 0.0025(4) 0.000
    N1 0.0345(15) 0.0683(19) 0.0471(16) 0.000 0.0020(12) 0.000
    N2 0.0313(13) 0.0443(14) 0.0427(15) 0.000 0.0010(11) 0.000
    N3 0.0350(14) 0.0541(16) 0.0438(15) 0.000 0.0059(11) 0.000
    C1 0.0339(16) 0.0407(16) 0.0461(18) 0.000 0.0046(13) 0.000
    C2 0.060(2) 0.066(2) 0.0425(18) 0.000 0.0085(16) 0.000
    C3 0.053(2) 0.091(3) 0.047(2) 0.000 -0.0020(17) 0.000
    C4 0.0358(16) 0.0442(17) 0.0495(18) 0.000 0.0076(14) 0.000
    C5 0.039(2) 0.110(4) 0.068(3) 0.000 0.0015(18) 0.000
    C6 0.0361(18) 0.080(3) 0.055(2) 0.000 -0.0037(16) 0.000
    C7 0.0390(17) 0.0391(16) 0.0380(16) 0.000 0.0044(13) 0.000
    C8 0.055(2) 0.069(2) 0.052(2) 0.000 0.0168(17) 0.000
    C9 0.0401(18) 0.072(2) 0.052(2) 0.000 0.0131(15) 0.000
    N4 0.0409(17) 0.101(3) 0.0340(15) 0.000 0.0022(12) 0.000
    O1 0.110(2) 0.0932(18) 0.122(2) -0.0237(16) 0.0328(17) -0.0061(17)
    O2 0.0409(16) 0.273(6) 0.0588(18) 0.000 0.0021(14) 0.000
_geom_special_details
;
All e.s.d.'s (except the e.s.d. in the dihedral angle between two l.s. planes)
are estimated using the full covariance matrix. The cell e.s.d.'s are taken
into account individually in the estimation of e.s.d.'s in distances, angles
and torsion angles; correlations between e.s.d.'s in cell parameters are only
used when they are defined by crystal symmetry. An approximate (isotropic)
treatment of cell e.s.d.'s is used for estimating e.s.d.'s involving l.s.
planes.
;
loop_
    _geom_bond_atom_site_label_1
    _geom_bond_atom_site_label_2
    _geom_bond_site_symmetry_2
    _geom_bond_distance
    _geom_bond_publ_flag
    Cu1 N3 . 1.956(3) y
    Cu1 S1 . 2.1774(9) y
    Cu1 S3 . 2.1957(10) y
    S1 C1 . 1.698(3) ?
    S2 C1 . 1.721(3) ?
    S2 C2 . 1.818(4) ?
    S3 C4 . 1.665(3) ?
    S4 C4 . 1.715(3) ?
    S4 C5 . 1.792(4) ?
    S5 C7 . 1.760(3) ?
    S5 C8 . 1.810(4) ?
    N1 C1 . 1.308(4) ?
    N1 C3 . 1.443(5) ?
    N1 H1 . 0.841(19) ?
    N2 C4 . 1.354(4) ?
    N2 C7 . 1.398(4) ?
    N2 C6 . 1.483(4) ?
    N3 C7 . 1.273(4) ?
    N3 C9 . 1.468(4) ?
    C2 C3 . 1.516(5) ?
    C2 H2A . 0.9700 ?
    C2 H2B . 0.9700 ?
    C3 H3A . 0.9700 ?
    C3 H3B . 0.9700 ?
    C5 C6 . 1.475(6) ?
    C5 H5A . 0.9700 ?
    C5 H5B . 0.9700 ?
    C6 H6A . 0.9700 ?
    C6 H6B . 0.9700 ?
    C8 C9 . 1.505(5) ?
    C8 H8A . 0.9700 ?
    C8 H8B . 0.9700 ?
    C9 H9A . 0.9700 ?
    C9 H9B . 0.9700 ?
    N4 O2 . 1.185(4) ?
    N4 O1 . 1.228(3) ?
    N4 O1 4_565 1.228(3) ?
loop_
    _geom_angle_atom_site_label_1
    _geom_angle_atom_site_label_2
    _geom_angle_atom_site_label_3
    _geom_angle_site_symmetry_1
    _geom_angle_site_symmetry_3
    _geom_angle
    _geom_angle_publ_flag
    N3 Cu1 S1 . . 129.45(8) ?
    N3 Cu1 S3 . . 99.07(8) ?
    S1 Cu1 S3 . . 131.48(4) ?
    C1 S1 Cu1 . . 106.90(11) ?
    C1 S2 C2 . . 93.06(16) ?
    C4 S3 Cu1 . . 105.89(12) ?
    C4 S4 C5 . . 93.88(18) ?
    C7 S5 C8 . . 90.55(16) ?
    C1 N1 C3 . . 118.1(3) ?
    C1 N1 H1 . . 121(3) ?
    C3 N1 H1 . . 121(3) ?
    C4 N2 C7 . . 127.9(3) ?
    C4 N2 C6 . . 114.0(3) ?
    C7 N2 C6 . . 118.1(3) ?
    C7 N3 C9 . . 112.7(3) ?
    C7 N3 Cu1 . . 129.3(2) ?
    C9 N3 Cu1 . . 118.0(2) ?
    N1 C1 S1 . . 124.2(3) ?
    N1 C1 S2 . . 113.1(2) ?
    S1 C1 S2 . . 122.75(18) ?
    C3 C2 S2 . . 106.7(3) ?
    C3 C2 H2A . . 110.4 ?
    S2 C2 H2A . . 110.4 ?
    C3 C2 H2B . . 110.4 ?
    S2 C2 H2B . . 110.4 ?
    H2A C2 H2B . . 108.6 ?
    N1 C3 C2 . . 109.0(3) ?
    N1 C3 H3A . . 109.9 ?
    C2 C3 H3A . . 109.9 ?
    N1 C3 H3B . . 109.9 ?
    C2 C3 H3B . . 109.9 ?
    H3A C3 H3B . . 108.3 ?
    N2 C4 S3 . . 131.9(3) ?
    N2 C4 S4 . . 113.4(2) ?
    S3 C4 S4 . . 114.7(2) ?
    C6 C5 S4 . . 107.9(3) ?
    C6 C5 H5A . . 110.1 ?
    S4 C5 H5A . . 110.1 ?
    C6 C5 H5B . . 110.1 ?
    S4 C5 H5B . . 110.1 ?
    H5A C5 H5B . . 108.4 ?
    C5 C6 N2 . . 110.9(3) ?
    C5 C6 H6A . . 109.5 ?
    N2 C6 H6A . . 109.5 ?
    C5 C6 H6B . . 109.5 ?
    N2 C6 H6B . . 109.5 ?
    H6A C6 H6B . . 108.1 ?
    N3 C7 N2 . . 126.0(3) ?
    N3 C7 S5 . . 117.8(2) ?
    N2 C7 S5 . . 116.2(2) ?
    C9 C8 S5 . . 106.8(2) ?
    C9 C8 H8A . . 110.4 ?
    S5 C8 H8A . . 110.4 ?
    C9 C8 H8B . . 110.4 ?
    S5 C8 H8B . . 110.4 ?
    H8A C8 H8B . . 108.6 ?
    N3 C9 C8 . . 112.1(3) ?
    N3 C9 H9A . . 109.2 ?
    C8 C9 H9A . . 109.2 ?
    N3 C9 H9B . . 109.2 ?
    C8 C9 H9B . . 109.2 ?
    H9A C9 H9B . . 107.9 ?
    O2 N4 O1 . . 122.47(18) ?
    O2 N4 O1 . 4_565 122.47(18) ?
    O1 N4 O1 . 4_565 115.0(4) ?
loop_
    _geom_torsion_atom_site_label_1
    _geom_torsion_atom_site_label_2
    _geom_torsion_atom_site_label_3
    _geom_torsion_atom_site_label_4
    _geom_torsion_site_symmetry_1
    _geom_torsion_site_symmetry_2
    _geom_torsion_site_symmetry_3
    _geom_torsion_site_symmetry_4
    _geom_torsion
    _geom_torsion_publ_flag
    N3 Cu1 S1 C1 . . . . 180.0 ?
    S3 Cu1 S1 C1 . . . . 0.0 ?
    N3 Cu1 S3 C4 . . . . 0.0 ?
    S1 Cu1 S3 C4 . . . . 180.0 ?
    S1 Cu1 N3 C7 . . . . 180.0 ?
    S3 Cu1 N3 C7 . . . . 0.0 ?
    S1 Cu1 N3 C9 . . . . 0.0 ?
    S3 Cu1 N3 C9 . . . . 180.0 ?
    C3 N1 C1 S1 . . . . 180.0 ?
    C3 N1 C1 S2 . . . . 0.0 ?
    Cu1 S1 C1 N1 . . . . 180.0 ?
    Cu1 S1 C1 S2 . . . . 0.0 ?
    C2 S2 C1 N1 . . . . 0.0 ?
    C2 S2 C1 S1 . . . . 180.0 ?
    C1 S2 C2 C3 . . . . 0.0 ?
    C1 N1 C3 C2 . . . . 0.0000(10)
                                 ?
    S2 C2 C3 N1 . . . . 0.0000(10)
                                 ?
    C7 N2 C4 S3 . . . . 0.0 ?
    C6 N2 C4 S3 . . . . 180.0 ?
    C7 N2 C4 S4 . . . . 180.0 ?
    C6 N2 C4 S4 . . . . 0.0 ?
    Cu1 S3 C4 N2 . . . . 0.0 ?
    Cu1 S3 C4 S4 . . . . 180.0 ?
    C5 S4 C4 N2 . . . . 0.0 ?
    C5 S4 C4 S3 . . . . 180.0 ?
    C4 S4 C5 C6 . . . . 0.0 ?
    S4 C5 C6 N2 . . . . 0.0 ?
    C4 N2 C6 C5 . . . . 0.0 ?
    C7 N2 C6 C5 . . . . 180.0 ?
    C9 N3 C7 N2 . . . . 180.0 ?
    Cu1 N3 C7 N2 . . . . 0.0 ?
    C9 N3 C7 S5 . . . . 0.0 ?
    Cu1 N3 C7 S5 . . . . 180.0 ?
    C4 N2 C7 N3 . . . . 0.0 ?
    C6 N2 C7 N3 . . . . 180.0 ?
    C4 N2 C7 S5 . . . . 180.0 ?
    C6 N2 C7 S5 . . . . 0.0 ?
    C8 S5 C7 N3 . . . . 0.0 ?
    C8 S5 C7 N2 . . . . 180.0 ?
    C7 S5 C8 C9 . . . . 0.0 ?
    C7 N3 C9 C8 . . . . 0.0 ?
    Cu1 N3 C9 C8 . . . . 180.0 ?
    S5 C8 C9 N3 . . . . 0.0 ?
loop_
    _geom_hbond_atom_site_label_D
    _geom_hbond_atom_site_label_H
    _geom_hbond_atom_site_label_A
    _geom_hbond_site_symmetry_A
    _geom_hbond_distance_DH
    _geom_hbond_distance_HA
    _geom_hbond_distance_DA
    _geom_hbond_angle_DHA
    N1 H1 O1 1_655 0.841(19) 2.25(2) 2.981(4) 146(2)
    N1 H1 O1 4_665 0.841(19) 2.25(2) 2.981(4) 146(2)
    C5 H5A O1 3_556 0.97 2.62 3.388(4) 135.8
data_pk030-p21-m
_iucr_refine_instructions_details
;
TITL pk010-p21-m in P2(1)/m
CELL 0.71073   9.8937   6.9932  11.8054  90.000 102.078  90.000
ZERR    2.00   0.0006   0.0005   0.0007   0.000   0.001   0.000
LATT 1
SYMM -X, 0.5+Y, -Z
SFAC C  H  N  O  S  Cu
UNIT 18 26 8 6 10 2
LIST 4 ! automatically inserted. Change 6 to 4 for CHECKCIF!!
OMIT  -3.00  50.00
L.S. 10
ACTA
BOND $H
FMAP 2
PLAN 20
CONF
DFIX 0.86  N1 H1
HTAB N1 N4_$3
HTAB N1 O1_$2
HTAB N1 O1_$1
EQIV $3 x+1, y, z
EQIV $2 x+1, y, z
EQIV $1 x+1, -y+1/2, z
TEMP 20
WGHT    0.047000    0.343900
EXTI    0.007397
FVAR       0.13910
MOLE 1
CU1   6    0.537072    0.250000    0.520137    10.50000    0.03648    0.07622 =
         0.04455    0.00000   -0.00081    0.00000
S1    5    0.754172    0.250000    0.606844    10.50000    0.03345    0.06427 =
         0.04352    0.00000    0.00758    0.00000
S2    5    0.612236    0.250000    0.807993    10.50000    0.03660    0.06438 =
         0.04744    0.00000    0.00932    0.00000
S3    5    0.347235    0.250000    0.588782    10.50000    0.04033    0.11057 =
         0.03963    0.00000    0.00450    0.00000
S4    5    0.055672    0.250000    0.505370    10.50000    0.03694    0.07288 =
         0.06318    0.00000    0.01452    0.00000
S5    5    0.287362    0.250000    0.151588    10.50000    0.05011    0.06680 =
         0.03834    0.00000    0.00253    0.00000
N1    3    0.873093    0.250000    0.831093    10.50000    0.03450    0.06829 =
         0.04714    0.00000    0.00203    0.00000
H1    2    0.951059    0.250000    0.813209    10.50000   -1.20000
N2    3    0.214700    0.250000    0.358617    10.50000    0.03128    0.04430 =
         0.04266    0.00000    0.00096    0.00000
N3    3    0.454298    0.250000    0.354411    10.50000    0.03501    0.05412 =
         0.04375    0.00000    0.00590    0.00000
C1    1    0.759113    0.250000    0.751447    10.50000    0.03390    0.04075 =
         0.04613    0.00000    0.00464    0.00000
C2    1    0.709874    0.250000    0.956716    10.50000    0.06031    0.06577 =
         0.04245    0.00000    0.00848    0.00000
AFIX  23
H2A   2    0.687911    0.362643    0.997303    10.50000   -1.20000
H2B   2    0.687911    0.137357    0.997303    10.50000   -1.20000
AFIX   0
C3    1    0.861540    0.250000    0.950936    10.50000    0.05252    0.09101 =
         0.04733    0.00000   -0.00201    0.00000
AFIX  23
H3A   2    0.906578    0.362423    0.989718    10.50000   -1.20000
H3B   2    0.906578    0.137577    0.989718    10.50000   -1.20000
AFIX   0
C4    1    0.217138    0.250000    0.473692    10.50000    0.03583    0.04421 =
         0.04955    0.00000    0.00757    0.00000
C5    1   -0.032067    0.250000    0.356279    10.50000    0.03854    0.10997 =
         0.06841    0.00000    0.00146    0.00000
AFIX  23
H5A   2   -0.090138    0.137466    0.339575    10.50000   -1.20000
H5B   2   -0.090138    0.362534    0.339575    10.50000   -1.20000
AFIX   0
C6    1    0.073593    0.250000    0.284742    10.50000    0.03614    0.08044 =
         0.05535    0.00000   -0.00370    0.00000
AFIX  23
H6A   2    0.061797    0.362254    0.235388    10.50000   -1.20000
H6B   2    0.061796    0.137746    0.235387    10.50000   -1.20000
AFIX   0
C7    1    0.327252    0.250000    0.304048    10.50000    0.03901    0.03907 =
         0.03800    0.00000    0.00442    0.00000
C8    1    0.469443    0.250000    0.148463    10.50000    0.05495    0.06875 =
         0.05182    0.00000    0.01681    0.00000
AFIX  23
H8A   2    0.492648    0.137369    0.108508    10.50000   -1.20000
H8B   2    0.492648    0.362631    0.108508    10.50000   -1.20000
AFIX   0
C9    1    0.547347    0.250000    0.272470    10.50000    0.04013    0.07165 =
         0.05224    0.00000    0.01309    0.00000
AFIX  23
H9A   2    0.606223    0.137864    0.286068    10.50000   -1.20000
H9B   2    0.606223    0.362136    0.286068    10.50000   -1.20000
AFIX   0
N4    3    0.223699    0.250000    0.854947    10.50000    0.04095    0.10142 =
         0.03396    0.00000    0.00216    0.00000
O1    4    0.156381    0.101920    0.834347    11.00000    0.10966    0.09322 =
         0.12215   -0.00609    0.03281   -0.02367
O2    4    0.344024    0.250000    0.894833    10.50000    0.04088    0.27278 =
         0.05884    0.00000    0.00207    0.00000
HKLF 4
REM  pk010-p21-m in P2(1)/m
REM R1 =  0.0290 for    1402 Fo > 4sig(Fo)  and  0.0316 for all    1534 data
REM    133 parameters refined using      1 restraints
END
WGHT      0.0471      0.3434
REM Highest difference peak  0.367,  deepest hole -0.269,  1-sigma level  0.057
Q1    1   0.0095  0.2500  0.4329  10.50000  0.05    0.37
Q2    1   0.2601  0.0881  0.8565  11.00000  0.05    0.30
Q3    1   0.3408  0.1295  0.8576  11.00000  0.05    0.27
Q4    1   0.6499  0.2500  0.8791  10.50000  0.05    0.25
Q5    1   0.3161  0.2500  0.2366  10.50000  0.05    0.24
Q6    1   0.6823  0.2500  0.7751  10.50000  0.05    0.24
Q7    1   0.7665  0.2500  0.6799  10.50000  0.05    0.24
Q8    1   0.1316  0.1740  0.7881  11.00000  0.05    0.23
Q9    1   0.2849  0.2500  0.5280  10.50000  0.05    0.23
Q10   1   0.0798  0.2500  0.2157  10.50000  0.05    0.21
Q11   1   0.0576  0.0528  0.2896  11.00000  0.05    0.19
Q12   1   0.4256  0.2178  0.3346  11.00000  0.05    0.18
Q13   1   0.7878  0.2500  0.9550  10.50000  0.05    0.18
Q14   1   0.3632  0.2500  0.9283  10.50000  0.05    0.17
Q15   1   0.3744  0.1517  0.5639  11.00000  0.05    0.17
Q16   1   0.1631  0.2500  0.3211  10.50000  0.05    0.17
Q17   1   0.5756  0.2500  0.5928  10.50000  0.05    0.16
Q18   1   0.3237  0.2500  0.9259  10.50000  0.05    0.16
Q19   1   0.1213  0.0586  0.8528  11.00000  0.05    0.16
Q20   1   0.2717  0.2500  0.3346  10.50000  0.05    0.15
;
