# Supplementary material for: Crystal structure of [3-(4,5-di­hydro-1,3-thia­zolin-2-yl-κN)-1,3-thia­zolidine-2-thione-κS 2](1,3-thia­zol­idine-2-thione-κS 2)copper(I) nitrate
Source: Acta Crystallogr Sect E Struct Rep Online. 2014 Jul 19;70(Pt 8):91–3. doi: 10.1107/S160053681401544X (PMC4158518; doi:10.1107/S160053681401544X)
Supplement: Supplementary file 2 [file e-70-00091-Isup2.hkl]

# 
# h,k,l, Fc-squared, Fo-squared, sigma(Fo-squared) and status flag 
# 
data_I
_shelx_title ' pk010-p21-m in P2(1)/m' 
_shelx_refln_list_code          4 
_shelx_F_calc_maximum      277.16 
_exptl_crystal_F_000       456.00 
_reflns_d_resolution_high  0.8409 
 
loop_ 
 _symmetry_equiv_pos_as_xyz 
 'x, y, z' 
 '-x, y+1/2, -z' 
 '-x, -y, -z' 
 'x, -y-1/2, z' 
 
_cell_length_a     9.8937 
_cell_length_b     6.9932 
_cell_length_c    11.8054 
_cell_angle_alpha  90.000 
_cell_angle_beta  102.078 
_cell_angle_gamma  90.000 
 
_shelx_F_squared_multiplier     1.000 
 
loop_ 
 _refln_index_h 
 _refln_index_k 
 _refln_index_l 
 _refln_F_squared_calc 
 _refln_F_squared_meas 
 _refln_F_squared_sigma 
 _refln_observed_status 
   1   0   0     3509.57     3589.22     43.76 o 
   2   0   0      118.28      158.72      2.19 o 
   3   0   0      140.81      121.17      2.02 o 
   4   0   0      742.38      780.83      8.24 o 
   5   0   0      384.09      414.98      5.41 o 
   6   0   0       51.54       46.23      1.82 o 
   7   0   0      317.12      304.69      5.05 o 
   8   0   0        0.11        2.60      0.96 o 
   9   0   0       36.83       42.71      3.01 o 
  10   0   0      660.46      687.55     16.09 o 
  11   0   0        6.04        6.98      2.92 o 
   1   1   0      952.88     1116.33      7.14 o 
   2   1   0      325.23      330.40      3.14 o 
   3   1   0      741.26      717.72      5.35 o 
   4   1   0     4598.51     4658.41     32.41 o 
   5   1   0     1219.07     1158.11      8.40 o 
   6   1   0     1189.53     1180.99      8.86 o 
   7   1   0      415.24      402.95      5.04 o 
   8   1   0        3.47        2.16      0.81 o 
   9   1   0      634.92      604.22     10.58 o 
  10   1   0       41.69       38.48      2.66 o 
  11   1   0      117.02      110.49      4.93 o 
   0   2   0    76818.09    70444.05   2312.84 o 
   1   2   0     3813.20     4044.42     23.25 o 
   2   2   0        4.92        4.86      0.45 o 
   3   2   0       43.27       48.64      0.97 o 
   4   2   0     1266.94     1254.92      9.61 o 
   5   2   0      268.91      273.30      3.32 o 
   6   2   0      215.72      182.45      3.43 o 
   7   2   0      276.05      285.64      6.99 o 
   8   2   0        0.70        1.02      0.90 o 
   9   2   0       38.46       36.60      2.20 o 
  10   2   0      433.98      421.33      7.45 o 
  11   2   0        3.49        6.51      1.66 o 
   1   3   0        4.70        6.83      0.48 o 
   2   3   0        5.72        7.84      0.56 o 
   3   3   0      369.56      334.95      3.26 o 
   4   3   0     3083.46     3092.47     20.00 o 
   5   3   0      177.60      171.22      2.61 o 
   6   3   0      577.69      576.18      6.82 o 
   7   3   0      156.98      168.47      4.32 o 
   8   3   0        6.13        3.81      1.17 o 
   9   3   0      441.64      451.59      6.74 o 
  10   3   0       25.87       23.26      2.04 o 
   0   4   0    14528.74    15027.19    155.02 o 
   1   4   0     1306.87     1245.83      8.64 o 
   2   4   0        1.76        2.26      0.46 o 
   3   4   0       15.54       15.74      0.90 o 
   4   4   0      691.37      653.16      5.75 o 
   5   4   0       49.83       49.29      2.08 o 
   6   4   0      161.05      147.29      3.77 o 
   7   4   0      100.87      107.04      3.06 o 
   8   4   0        0.10       -0.14      1.11 o 
   9   4   0       11.72       11.35      1.67 o 
  10   4   0      152.18      148.70      4.16 o 
   1   5   0        3.48        2.07      0.54 o 
   2   5   0       50.47       49.10      1.46 o 
   3   5   0       83.38       83.73      1.93 o 
   4   5   0      611.05      575.38     12.15 o 
   5   5   0       62.70       60.44      2.38 o 
   6   5   0      122.78      119.79      3.57 o 
   7   5   0       98.72      104.70      3.28 o 
   8   5   0        0.48        0.93      1.18 o 
   9   5   0      163.69      160.14      4.83 o 
   0   6   0     3483.35     3457.45     43.48 o 
   1   6   0      160.11      154.47      2.79 o 
   2   6   0        9.49       10.65      1.02 o 
   3   6   0        5.35        5.33      0.89 o 
   4   6   0      116.17      110.44      2.98 o 
   5   6   0        6.06        5.69      1.50 o 
   6   6   0       35.44       38.01      2.57 o 
   7   6   0       13.43       13.56      1.94 o 
   1   7   0        1.21        2.12      0.92 o 
   2   7   0       26.93       26.12      1.75 o 
   3   7   0        8.22        7.66      2.11 o 
   4   7   0       87.80       85.66      3.53 o 
   5   7   0       12.31       13.95      1.81 o 
   6   7   0       11.22       10.05      1.76 o 
   0   8   0      515.03      487.85     17.07 o 
   1   8   0       23.22       24.29      2.73 o 
   2   8   0        4.42        4.91      1.50 o 
   3   8   0        0.14       -0.91      1.30 o 
 -11   0   1       13.38       11.83      3.09 o 
 -10   0   1      409.65      380.74     11.32 o 
  -9   0   1      194.74      208.89      5.62 o 
  -8   0   1      331.27      311.97      6.62 o 
  -7   0   1       73.14       75.04      2.40 o 
  -6   0   1        2.69        3.20      0.82 o 
  -5   0   1     1168.88     1179.40     11.93 o 
  -4   0   1     2436.76     2593.90     23.27 o 
  -3   0   1        3.85        4.26      0.61 o 
  -2   0   1     8376.84     8574.41     85.27 o 
  -1   0   1     7799.07     7698.14     61.27 o 
   0   0   1     5250.79     4601.33     40.35 o 
   1   0   1      764.35      810.18      7.43 o 
   2   0   1     1730.85     1933.71     17.20 o 
   3   0   1      629.28      615.34      6.67 o 
   4   0   1     2626.04     2798.19     28.97 o 
   5   0   1     1237.48     1361.16     16.56 o 
   6   0   1      410.95      385.74      5.69 o 
   7   0   1     2271.98     2138.64     55.90 o 
   8   0   1       41.19       53.52      2.53 o 
   9   0   1      218.93      179.09      5.47 o 
  10   0   1     1064.51     1145.22     22.26 o 
  11   0   1      118.78      136.07      7.65 o 
 -11   1   1        1.72        1.31      2.01 o 
 -10   1   1      228.64      233.89      5.23 o 
  -9   1   1      276.53      286.90      5.51 o 
  -8   1   1      207.16      210.50      3.39 o 
  -7   1   1        1.76        4.97      1.96 o 
  -6   1   1     2645.97     2641.44     17.40 o 
  -5   1   1     4699.93     4662.09     28.97 o 
  -4   1   1     6876.15     7142.98     46.13 o 
  -3   1   1      556.43      572.38      4.70 o 
  -2   1   1     4559.78     4965.90     37.51 o 
  -1   1   1       50.96       45.42      0.67 o 
   0   1   1      815.46      951.33      6.41 o 
   1   1   1       34.15       28.91      0.71 o 
   2   1   1      131.81      146.90      1.59 o 
   3   1   1      295.33      330.77      3.23 o 
   4   1   1      180.83      159.73      2.39 o 
   5   1   1      334.80      314.08      3.26 o 
   6   1   1     1711.15     1758.55     12.46 o 
   7   1   1      523.91      502.26      5.06 o 
   8   1   1     1464.01     1509.33     15.71 o 
   9   1   1      225.63      206.96      4.12 o 
  10   1   1        1.86        2.28      1.38 o 
  11   1   1       95.82      102.19      3.99 o 
 -11   2   1        7.21        7.32      1.78 o 
 -10   2   1      317.89      327.35      6.45 o 
  -9   2   1      110.56      105.90      4.05 o 
  -8   2   1      321.36      289.91      7.01 o 
  -7   2   1       75.91       64.86      2.30 o 
  -6   2   1       47.58       47.76      1.51 o 
  -5   2   1      312.07      343.06      3.71 o 
  -4   2   1     2055.67     2156.71     16.83 o 
  -3   2   1      263.39      257.07      4.65 o 
  -2   2   1     2442.56     2528.76     15.95 o 
  -1   2   1     7401.58     7895.02     64.72 o 
   0   2   1     6045.73     6411.93     38.48 o 
   1   2   1     2038.27     2146.62     13.61 o 
   2   2   1     1669.47     1630.65     10.75 o 
   3   2   1      741.27      818.00      7.06 o 
   4   2   1      776.13      827.12      7.89 o 
   5   2   1      349.09      387.87      3.84 o 
   6   2   1      178.55      177.04      2.91 o 
   7   2   1     1442.45     1380.73     12.37 o 
   8   2   1       17.55       16.69      1.61 o 
   9   2   1      180.55      174.60      3.98 o 
  10   2   1      827.73      821.44     11.11 o 
 -10   3   1       96.97      109.75      3.70 o 
  -9   3   1      131.05      121.68      3.49 o 
  -8   3   1      115.61       97.60      3.06 o 
  -7   3   1       36.65       38.45      2.00 o 
  -6   3   1     2088.37     2011.61     46.25 o 
  -5   3   1     2602.12     2588.99     20.54 o 
  -4   3   1     1589.66     1598.48     12.97 o 
  -3   3   1       14.00       11.12      0.76 o 
  -2   3   1     1142.97     1158.28      7.70 o 
  -1   3   1      418.37      444.77      3.88 o 
   0   3   1        9.99        3.55      0.41 o 
   1   3   1        0.96        2.47      0.42 o 
   2   3   1      271.73      255.71      2.73 o 
   3   3   1      601.60      561.05      4.84 o 
   4   3   1      160.69      158.67      2.29 o 
   5   3   1      326.09      286.31      3.32 o 
   6   3   1      515.64      495.09      9.10 o 
   7   3   1      290.48      286.95      8.67 o 
   8   3   1      862.11      838.82     13.15 o 
   9   3   1      117.89      115.09      4.63 o 
  10   3   1        4.53        5.05      1.47 o 
 -10   4   1      155.84      172.44      4.48 o 
  -9   4   1       36.90       36.21      2.38 o 
  -8   4   1      115.50      107.45      3.28 o 
  -7   4   1       27.97       23.99      1.79 o 
  -6   4   1       20.47       21.70      1.62 o 
  -5   4   1       81.49       82.21      2.44 o 
  -4   4   1      642.81      625.43      6.46 o 
  -3   4   1      166.03      147.67      2.17 o 
  -2   4   1      702.64      677.23      5.30 o 
  -1   4   1     2674.81     2781.43     21.33 o 
   0   4   1     2329.91     2352.76     14.80 o 
   1   4   1      833.04      852.33      6.78 o 
   2   4   1      385.83      339.47      3.57 o 
   3   4   1      273.81      278.16      3.27 o 
   4   4   1      229.10      229.44      3.25 o 
   5   4   1       54.76       59.54      2.83 o 
   6   4   1       56.68       61.90      2.40 o 
   7   4   1      617.97      586.23      7.56 o 
   8   4   1        7.91        6.58      1.42 o 
   9   4   1      107.68      116.67      4.60 o 
  -9   5   1       24.59       23.99      2.21 o 
  -8   5   1       57.17       55.25      2.76 o 
  -7   5   1        5.73        7.67      1.36 o 
  -6   5   1      620.24      619.21      8.76 o 
  -5   5   1      736.11      745.26      8.50 o 
  -4   5   1      503.65      461.54      6.06 o 
  -3   5   1       60.70       55.42      1.59 o 
  -2   5   1      184.62      185.61      3.98 o 
  -1   5   1       11.54       16.71      1.00 o 
   0   5   1       40.33       30.80      1.20 o 
   1   5   1        1.41        1.73      0.54 o 
   2   5   1       27.18       23.48      1.16 o 
   3   5   1       70.58       61.81      1.69 o 
   4   5   1       47.81       53.88      2.10 o 
   5   5   1       27.38       27.08      1.77 o 
   6   5   1      162.97      159.34      3.74 o 
   7   5   1       66.09       63.68      3.47 o 
   8   5   1      254.75      263.39      5.90 o 
  -8   6   1       12.80       14.90      2.12 o 
  -7   6   1        7.27        7.46      1.71 o 
  -6   6   1        1.33        1.17      1.09 o 
  -5   6   1       39.59       33.35      2.81 o 
  -4   6   1      111.00      101.94      2.94 o 
  -3   6   1        6.78        8.37      1.29 o 
  -2   6   1      285.35      284.11      3.60 o 
  -1   6   1      462.94      445.61      4.59 o 
   0   6   1      327.06      299.17      4.25 o 
   1   6   1      130.72      126.60      2.71 o 
   2   6   1        9.10       10.60      1.14 o 
   3   6   1       61.94       54.62      2.57 o 
   4   6   1      124.74      119.42      3.63 o 
   5   6   1       41.01       35.12      2.45 o 
   6   6   1       15.38       15.45      2.32 o 
   7   6   1      188.65      180.37      6.82 o 
  -6   7   1      130.43      128.38      4.43 o 
  -5   7   1      111.74      121.50      5.69 o 
  -4   7   1       89.27       87.74      4.24 o 
  -3   7   1       20.39       19.44      2.06 o 
  -2   7   1       25.28       24.46      1.69 o 
  -1   7   1        0.02        1.12      1.00 o 
   0   7   1        7.84        9.84      1.13 o 
   1   7   1        0.27        3.10      1.29 o 
   2   7   1        2.00        2.18      1.10 o 
   3   7   1        4.97        6.11      1.40 o 
   4   7   1        3.41        3.68      1.40 o 
   5   7   1        0.50        2.16      1.40 o 
  -3   8   1        0.67        1.63      1.50 o 
  -2   8   1       30.23       37.23      3.37 o 
  -1   8   1       83.06       78.55      3.47 o 
   0   8   1       45.81       46.15      2.92 o 
   1   8   1       49.30       52.51      2.70 o 
   2   8   1        0.13        0.11      1.36 o 
 -11   0   2      188.93      207.63     25.59 o 
 -10   0   2      694.85      701.73     16.26 o 
  -9   0   2        2.71        2.51      1.22 o 
  -8   0   2       42.63       41.14      2.63 o 
  -7   0   2      197.63      184.07      3.62 o 
  -6   0   2       30.44       29.70      2.39 o 
  -5   0   2     2649.82     2657.78     24.30 o 
  -4   0   2     7270.29     7564.63     64.36 o 
  -3   0   2      701.36      788.78      9.45 o 
  -2   0   2        5.69        6.08      0.52 o 
  -1   0   2      988.93     1154.71     10.49 o 
   0   0   2      695.30      726.07      6.88 o 
   1   0   2       23.61       19.45      1.12 o 
   2   0   2     5747.16     5956.16     84.07 o 
   3   0   2     2518.90     2680.52     26.82 o 
   4   0   2      147.99      167.53      3.09 o 
   5   0   2       41.62       53.11      1.97 o 
   6   0   2      172.78      163.86      3.58 o 
   7   0   2       85.93       88.78      2.81 o 
   8   0   2     1150.72     1141.95     13.59 o 
   9   0   2      154.32      165.50      5.32 o 
  10   0   2      125.30      113.75      4.94 o 
  11   0   2       20.73       23.79      4.02 o 
 -11   1   2      162.38      162.07      5.52 o 
 -10   1   2      320.00      317.80      6.25 o 
  -9   1   2       37.18       30.25      2.20 o 
  -8   1   2      180.43      184.22      3.84 o 
  -7   1   2      696.34      626.36     11.73 o 
  -6   1   2     4043.54     4193.85     28.58 o 
  -5   1   2       61.05       81.22      1.37 o 
  -4   1   2      126.55      161.83      2.13 o 
  -3   1   2      103.12      104.37      1.33 o 
  -2   1   2      399.04      416.67      3.71 o 
  -1   1   2     1159.01     1237.91      8.00 o 
   0   1   2      601.47      663.24      5.01 o 
   1   1   2     1792.48     1838.00     12.42 o 
   2   1   2      128.00      144.40      1.70 o 
   3   1   2      642.86      669.94      5.26 o 
   4   1   2     4230.00     4249.48     26.57 o 
   5   1   2     2479.11     2536.96     27.17 o 
   6   1   2     2592.30     2609.93     20.61 o 
   7   1   2      394.86      387.84      9.39 o 
   8   1   2      319.17      284.18      5.38 o 
   9   1   2       55.52       63.42      2.66 o 
  10   1   2        5.22        7.62      1.60 o 
 -11   2   2      124.24      128.47      5.35 o 
 -10   2   2      562.71      566.39     13.38 o 
  -9   2   2        0.42        0.90      1.06 o 
  -8   2   2       61.90       60.59      2.38 o 
  -7   2   2       42.89       45.48      2.43 o 
  -6   2   2       27.69       22.48      1.42 o 
  -5   2   2     2538.96     2514.14     19.71 o 
  -4   2   2     2917.70     3173.51     37.61 o 
  -3   2   2       58.19       64.18      1.38 o 
  -2   2   2      277.46      289.07      3.14 o 
  -1   2   2        2.72        4.87      0.43 o 
   0   2   2     1210.55     1271.78      9.06 o 
   1   2   2      239.50      244.82      2.33 o 
   2   2   2     2110.67     2195.10     15.20 o 
   3   2   2     2342.62     2400.16     17.62 o 
   4   2   2       25.06       27.07      0.99 o 
   5   2   2      273.90      303.38      3.49 o 
   6   2   2      176.15      179.67      2.66 o 
   7   2   2       84.14       78.16      2.34 o 
   8   2   2      964.37      925.49     11.86 o 
   9   2   2       86.07       83.54      3.06 o 
  10   2   2       86.19       87.05      4.48 o 
 -10   3   2      204.01      225.29      4.95 o 
  -9   3   2        9.39        9.87      1.47 o 
  -8   3   2      125.28      114.46      3.09 o 
  -7   3   2      442.92      455.98      7.31 o 
  -6   3   2     1481.51     1497.77     21.41 o 
  -5   3   2        1.05        2.42      0.87 o 
  -4   3   2        3.18        2.29      0.89 o 
  -3   3   2       39.65       22.25      0.80 o 
  -2   3   2     1316.65     1313.80     12.47 o 
  -1   3   2      257.04      269.33      2.64 o 
   0   3   2      160.67      144.97      1.88 o 
   1   3   2        9.73        9.18      0.77 o 
   2   3   2        8.02        9.69      0.67 o 
   3   3   2       74.93       71.05      2.03 o 
   4   3   2     1245.39     1302.01      9.71 o 
   5   3   2     1281.31     1302.04     16.20 o 
   6   3   2     1516.86     1503.71     15.60 o 
   7   3   2      129.46      133.92      3.31 o 
   8   3   2      202.73      196.01      4.55 o 
   9   3   2       36.35       32.44      2.68 o 
  10   3   2        8.40       12.60      1.72 o 
 -10   4   2      238.14      247.96      5.42 o 
  -9   4   2        0.04        0.92      1.16 o 
  -8   4   2       35.37       39.67      2.32 o 
  -7   4   2       11.30        8.94      1.38 o 
  -6   4   2        1.00        1.09      0.97 o 
  -5   4   2     1049.27     1028.10     19.90 o 
  -4   4   2      915.68      940.29      9.50 o 
  -3   4   2        1.24        2.78      0.53 o 
  -2   4   2      179.48      171.34      2.71 o 
  -1   4   2       21.42       26.29      1.00 o 
   0   4   2      467.39      424.41      4.09 o 
   1   4   2       83.85       83.46      1.57 o 
   2   4   2      772.29      751.02      6.33 o 
   3   4   2      913.07      898.95      8.78 o 
   4   4   2        6.13        7.93      0.82 o 
   5   4   2      173.98      183.48      3.99 o 
   6   4   2       72.43       74.03      2.54 o 
   7   4   2       28.41       24.26      1.89 o 
   8   4   2      427.68      406.57      6.48 o 
   9   4   2       28.14       29.56      2.90 o 
  -9   5   2        3.04        4.72      1.49 o 
  -8   5   2       23.30       28.53      2.20 o 
  -7   5   2      158.16      173.74      4.06 o 
  -6   5   2      557.65      526.22      7.10 o 
  -5   5   2       22.71       19.93      1.67 o 
  -4   5   2        3.76        5.76      1.15 o 
  -3   5   2        0.51        1.40      0.71 o 
  -2   5   2      242.49      215.41      3.91 o 
  -1   5   2       41.08       42.27      1.31 o 
   0   5   2       17.48       15.56      1.03 o 
   1   5   2       19.96       26.81      1.22 o 
   2   5   2        2.28        3.02      0.68 o 
   3   5   2       75.58       72.98      2.06 o 
   4   5   2      448.47      428.99      5.83 o 
   5   5   2      333.86      322.40      6.50 o 
   6   5   2      370.95      369.71      6.58 o 
   7   5   2       52.11       54.19      2.99 o 
   8   5   2       68.58       70.55      3.97 o 
  -8   6   2        6.35        7.35      1.63 o 
  -7   6   2       10.80        9.35      1.59 o 
  -6   6   2        0.71        2.44      1.15 o 
  -5   6   2      167.70      170.46      4.48 o 
  -4   6   2      317.98      329.41      7.15 o 
  -3   6   2        2.51        4.12      1.00 o 
  -2   6   2        7.23        7.11      1.01 o 
  -1   6   2        3.01        2.73      0.94 o 
   0   6   2       33.48       35.60      2.14 o 
   1   6   2        0.43        0.00      0.83 o 
   2   6   2      293.38      292.09      4.68 o 
   3   6   2      156.87      160.54      4.68 o 
   4   6   2        1.77        1.37      1.09 o 
   5   6   2       17.56       24.87      2.15 o 
   6   6   2        9.82        6.77      1.83 o 
   7   6   2        3.98        4.62      1.87 o 
  -6   7   2      132.82      140.52      4.75 o 
  -5   7   2       12.88       12.15      2.01 o 
  -4   7   2       17.05       14.45      1.68 o 
  -3   7   2        0.82        1.53      1.25 o 
  -2   7   2       33.37       34.30      1.93 o 
  -1   7   2        4.74        3.26      1.14 o 
   0   7   2        0.13       -0.38      0.93 o 
   1   7   2        4.98        5.52      1.08 o 
   2   7   2        1.35        1.51      1.04 o 
   3   7   2       15.81       20.97      2.06 o 
   4   7   2       89.29       92.09      4.22 o 
   5   7   2       42.68       42.81      3.32 o 
  -3   8   2        0.15        2.04      1.50 o 
  -2   8   2        1.11        1.72      1.62 o 
  -1   8   2        0.09       -0.85      1.33 o 
   0   8   2        1.53        0.41      1.39 o 
   1   8   2        1.28        1.63      1.63 o 
   2   8   2       33.22       38.19      2.71 o 
 -11   0   3        3.67        4.73      4.91 o 
 -10   0   3        0.14        4.21      3.10 o 
  -9   0   3      419.11      422.38     11.32 o 
  -8   0   3       48.57       37.21      2.36 o 
  -7   0   3        0.15       -0.76      0.79 o 
  -6   0   3     1618.48     1668.97     19.04 o 
  -5   0   3     3382.16     3595.35     28.76 o 
  -4   0   3     2099.38     2181.56     17.91 o 
  -3   0   3       56.32       60.21      1.61 o 
  -2   0   3      121.10       84.39      1.73 o 
  -1   0   3      903.91      984.26     13.74 o 
   0   0   3    11529.42    10350.44     87.09 o 
   1   0   3     1074.07     1131.01     11.27 o 
   2   0   3     2541.22     2566.63     24.49 o 
   3   0   3     2462.96     2478.63     22.71 o 
   4   0   3     1123.83     1364.00     13.81 o 
   5   0   3     1010.25      973.59     10.94 o 
   6   0   3     1046.52     1012.85     16.01 o 
   7   0   3        4.58        5.76      1.29 o 
   8   0   3        6.93        4.62      2.30 o 
   9   0   3       34.04       32.31      2.99 o 
  10   0   3       21.64       20.04      2.65 o 
 -11   1   3      215.91      221.97      8.81 o 
 -10   1   3      699.08      718.09     13.32 o 
  -9   1   3      509.30      447.97      6.95 o 
  -8   1   3      590.41      597.72      7.07 o 
  -7   1   3       34.72       29.22      1.25 o 
  -6   1   3      108.62      101.25      1.59 o 
  -5   1   3      643.31      731.37      5.83 o 
  -4   1   3     3358.06     3546.26     21.34 o 
  -3   1   3     4329.29     4585.26     38.89 o 
  -2   1   3     3477.49     3647.68     28.91 o 
  -1   1   3     3057.13     3383.13     20.77 o 
   0   1   3     4240.20     4424.02     28.69 o 
   1   1   3      131.94      142.40      1.81 o 
   2   1   3     1639.77     1601.63     10.69 o 
   3   1   3     1454.93     1423.62      9.92 o 
   4   1   3     2359.12     2304.13     15.58 o 
   5   1   3      144.98      149.62      2.31 o 
   6   1   3      634.86      602.54      5.77 o 
   7   1   3      325.85      332.35      5.99 o 
   8   1   3      516.46      496.41     10.71 o 
   9   1   3        8.40        8.88      1.27 o 
  10   1   3      101.17       90.22      3.69 o 
 -11   2   3        1.38       -1.07      1.39 o 
 -10   2   3        1.59        2.48      1.40 o 
  -9   2   3      283.99      290.31      8.71 o 
  -8   2   3       20.32       24.25      1.96 o 
  -7   2   3       19.75       14.92      1.31 o 
  -6   2   3      559.38      577.19      7.68 o 
  -5   2   3     2627.52     2677.32     20.85 o 
  -4   2   3     1689.39     1726.73     17.15 o 
  -3   2   3      175.48      179.86      1.91 o 
  -2   2   3      378.24      368.60      3.11 o 
  -1   2   3     1413.53     1390.55      9.36 o 
   0   2   3     4434.27     4504.02     29.70 o 
   1   2   3     1033.39     1014.78      9.81 o 
   2   2   3     2371.68     2542.17     16.94 o 
   3   2   3      644.45      600.76      6.43 o 
   4   2   3      399.67      451.01      4.39 o 
   5   2   3      525.39      537.77      5.38 o 
   6   2   3     1005.68     1004.75      8.67 o 
   7   2   3        1.11        0.60      0.77 o 
   8   2   3        8.57       10.99      1.26 o 
   9   2   3       17.82       18.78      1.81 o 
  10   2   3        8.97        6.57      1.78 o 
 -10   3   3      359.59      353.56      6.19 o 
  -9   3   3      276.30      279.73      5.28 o 
  -8   3   3      228.93      233.85      4.47 o 
  -7   3   3        0.80        1.27      0.90 o 
  -6   3   3       99.92       89.69      2.85 o 
  -5   3   3      796.17      822.42     12.39 o 
  -4   3   3     1646.65     1725.22     22.87 o 
  -3   3   3     1940.33     1946.48     23.39 o 
  -2   3   3      374.75      417.59      4.37 o 
  -1   3   3      135.57      153.50      1.97 o 
   0   3   3     1076.44     1072.13     11.80 o 
   1   3   3      195.90      208.45      3.44 o 
   2   3   3      263.97      276.27      2.95 o 
   3   3   3     1289.84     1189.65      8.97 o 
   4   3   3     1825.91     1805.79     20.43 o 
   5   3   3        5.03        4.39      0.73 o 
   6   3   3      311.61      326.83      4.46 o 
   7   3   3      167.57      161.31      3.58 o 
   8   3   3      244.80      240.09      4.66 o 
   9   3   3        1.05        1.72      1.43 o 
 -10   4   3        2.31        3.49      1.63 o 
  -9   4   3      155.91      156.64      5.78 o 
  -8   4   3        3.65        6.53      1.31 o 
  -7   4   3       18.59       13.71      1.58 o 
  -6   4   3      122.60      117.94      3.04 o 
  -5   4   3      856.29      772.51     23.34 o 
  -4   4   3      478.67      479.69     10.59 o 
  -3   4   3      147.23      148.15      2.54 o 
  -2   4   3      217.12      221.17      2.65 o 
  -1   4   3      635.96      622.92      5.43 o 
   0   4   3     1303.91     1241.29     15.29 o 
   1   4   3      264.27      234.04      2.83 o 
   2   4   3      779.50      790.41      6.88 o 
   3   4   3      135.71      130.55      4.59 o 
   4   4   3       72.43       77.63      1.98 o 
   5   4   3      183.92      194.05      3.73 o 
   6   4   3      405.62      384.65      6.39 o 
   7   4   3        1.22        1.29      1.55 o 
   8   4   3       10.78       15.17      2.25 o 
   9   4   3        9.13       11.95      2.23 o 
  -9   5   3       72.19       79.69      3.45 o 
  -8   5   3       93.17       97.70      3.49 o 
  -7   5   3        0.47        1.46      1.24 o 
  -6   5   3       25.02       29.48      1.94 o 
  -5   5   3      190.11      205.44      5.02 o 
  -4   5   3      263.72      279.12      4.31 o 
  -3   5   3      436.39      425.11      5.94 o 
  -2   5   3      200.63      204.31      3.95 o 
  -1   5   3       62.83       61.18      1.60 o 
   0   5   3      174.81      171.94      3.58 o 
   1   5   3        3.34        3.77      0.78 o 
   2   5   3      176.19      184.63      3.15 o 
   3   5   3      420.38      414.94      5.10 o 
   4   5   3      471.53      451.51      6.07 o 
   5   5   3        2.88        2.81      1.22 o 
   6   5   3       61.49       61.23      3.45 o 
   7   5   3       24.77       25.90      2.77 o 
   8   5   3       83.46       80.91      4.36 o 
  -8   6   3        0.01       -1.09      1.24 o 
  -7   6   3        0.78        1.27      1.22 o 
  -6   6   3       41.06       40.06      2.26 o 
  -5   6   3      148.30      139.56      3.95 o 
  -4   6   3       47.43       53.16      2.54 o 
  -3   6   3        9.39       10.13      1.38 o 
  -2   6   3       39.18       44.50      1.99 o 
  -1   6   3       92.93       89.11      2.40 o 
   0   6   3      401.62      393.45      7.16 o 
   1   6   3       11.24       12.68      1.24 o 
   2   6   3      114.86      103.48      2.89 o 
   3   6   3       67.72       66.24      2.26 o 
   4   6   3       29.70       30.90      2.69 o 
   5   6   3       48.72       48.65      3.32 o 
   6   6   3       66.71       63.62      4.09 o 
   7   6   3        2.97        2.82      1.91 o 
  -6   7   3        1.29        2.03      1.54 o 
  -5   7   3       35.33       39.56      2.67 o 
  -4   7   3       40.30       40.06      2.59 o 
  -3   7   3       67.41       65.83      2.97 o 
  -2   7   3       50.51       54.37      2.53 o 
  -1   7   3       14.50       15.43      1.63 o 
   0   7   3       17.18       17.65      1.50 o 
   1   7   3        1.62        1.68      1.02 o 
   2   7   3       51.78       53.66      3.35 o 
   3   7   3       61.98       70.32      3.76 o 
   4   7   3       80.23       88.31      4.20 o 
   5   7   3        0.96        0.48      1.64 o 
  -2   8   3        7.46       10.15      1.87 o 
  -1   8   3       13.67       18.79      1.93 o 
   0   8   3       41.69       52.54      4.39 o 
   1   8   3        0.37        1.65      1.45 o 
 -11   0   4      136.17      126.41      7.28 o 
 -10   0   4       23.34       27.68      3.82 o 
  -9   0   4      224.19      197.28     14.22 o 
  -8   0   4      682.23      703.90      9.18 o 
  -7   0   4       55.96       49.92      1.89 o 
  -6   0   4        2.03        1.78      0.67 o 
  -5   0   4     1869.81     1947.43     18.67 o 
  -4   0   4      679.52      639.08     13.91 o 
  -3   0   4     1278.36     1330.15     12.91 o 
  -2   0   4    13487.15    13316.68    111.69 o 
  -1   0   4       76.41       62.36      1.61 o 
   0   0   4      157.29      201.20      2.97 o 
   1   0   4        6.78        5.53      0.71 o 
   2   0   4     2090.97     2074.95     19.34 o 
   3   0   4      145.56      134.24      2.83 o 
   4   0   4      180.35      179.85      3.48 o 
   5   0   4      379.75      350.77      5.84 o 
   6   0   4      243.87      236.03      4.70 o 
   7   0   4      111.96      105.14      4.78 o 
   8   0   4      130.20      149.15      5.06 o 
   9   0   4        8.61        6.80      1.88 o 
  10   0   4      128.99      121.82      5.32 o 
 -11   1   4      165.91      163.15      6.04 o 
 -10   1   4      383.80      398.95      8.32 o 
  -9   1   4      205.34      202.57      4.13 o 
  -8   1   4      262.04      266.07      6.95 o 
  -7   1   4      112.23      118.32      3.29 o 
  -6   1   4     2131.41     2106.82     13.64 o 
  -5   1   4      202.82      220.36      2.50 o 
  -4   1   4     3767.72     4104.27     33.10 o 
  -3   1   4        1.49        1.62      0.41 o 
  -2   1   4     1527.29     1588.25     11.59 o 
  -1   1   4      207.92      195.64      2.06 o 
   0   1   4     6404.63     6573.73     42.34 o 
   1   1   4     4542.97     4771.83     33.69 o 
   2   1   4     6969.76     7140.94     55.49 o 
   3   1   4      199.40      178.00      2.34 o 
   4   1   4      482.16      478.76      4.64 o 
   5   1   4      105.92       90.07      1.87 o 
   6   1   4     1176.89     1166.89      9.45 o 
   7   1   4     1475.88     1375.04     26.26 o 
   8   1   4      684.54      687.92      7.64 o 
   9   1   4        2.77        5.00      1.25 o 
  10   1   4        2.19        3.90      1.66 o 
 -11   2   4       92.65      102.25      3.76 o 
 -10   2   4       14.58       15.49      1.82 o 
  -9   2   4      199.56      194.61      4.63 o 
  -8   2   4      624.09      602.83      6.89 o 
  -7   2   4       20.73       22.22      1.44 o 
  -6   2   4       71.53       66.68      2.47 o 
  -5   2   4      690.76      718.17      6.92 o 
  -4   2   4      699.52      683.35      7.02 o 
  -3   2   4     1435.29     1485.29     10.93 o 
  -2   2   4     5730.40     5809.62     49.10 o 
  -1   2   4      350.84      358.78      3.27 o 
   0   2   4        4.13       14.87      6.13 o 
   1   2   4      114.50      158.87      2.57 o 
   2   2   4     2057.20     2076.20     13.88 o 
   3   2   4      256.97      228.72      2.73 o 
   4   2   4      377.20      353.64      3.96 o 
   5   2   4      183.73      155.92      4.27 o 
   6   2   4      118.11      125.16      3.22 o 
   7   2   4       73.67       70.46      2.30 o 
   8   2   4       71.41       85.75      2.97 o 
   9   2   4        8.60       14.69      1.84 o 
 -10   3   4      192.35      200.81      4.32 o 
  -9   3   4      116.81      102.03      3.11 o 
  -8   3   4      132.26      141.69      3.29 o 
  -7   3   4        7.19        9.97      1.25 o 
  -6   3   4     1344.16     1236.35     44.30 o 
  -5   3   4      235.17      214.95      3.23 o 
  -4   3   4     1020.48     1103.04     16.43 o 
  -3   3   4      146.40      121.71      1.79 o 
  -2   3   4      543.99      571.99      4.92 o 
  -1   3   4      127.79      152.00      2.10 o 
   0   3   4     1383.60     1379.69     14.20 o 
   1   3   4     1590.77     1577.52     12.01 o 
   2   3   4     3575.45     3610.78     26.79 o 
   3   3   4        2.62        4.94      0.59 o 
   4   3   4      285.88      268.57      6.55 o 
   5   3   4        7.53        6.42      0.81 o 
   6   3   4      505.08      486.13      6.50 o 
   7   3   4      818.56      831.04      9.21 o 
   8   3   4      350.90      330.22      7.08 o 
   9   3   4        0.20       -1.02      1.94 o 
 -10   4   4        3.02        2.05      1.41 o 
  -9   4   4       87.79       96.24      3.26 o 
  -8   4   4      259.03      251.67      5.66 o 
  -7   4   4        7.88       11.83      1.56 o 
  -6   4   4       67.24       73.62      2.50 o 
  -5   4   4      189.26      182.86      3.72 o 
  -4   4   4      226.43      216.71      3.12 o 
  -3   4   4      482.32      488.14      5.33 o 
  -2   4   4     1696.40     1677.52     14.28 o 
  -1   4   4      226.24      213.56      3.03 o 
   0   4   4       19.10       25.16      1.23 o 
   1   4   4       66.03       75.95      2.47 o 
   2   4   4      803.92      752.99      7.69 o 
   3   4   4       85.58       65.40      1.92 o 
   4   4   4      207.88      184.54      3.61 o 
   5   4   4       59.92       59.57      2.65 o 
   6   4   4       29.11       34.49      2.64 o 
   7   4   4       57.74       57.05      3.45 o 
   8   4   4       21.33       24.32      2.70 o 
  -9   5   4       23.20       23.25      2.03 o 
  -8   5   4       24.34       28.58      2.12 o 
  -7   5   4        5.89        3.60      1.20 o 
  -6   5   4      356.91      388.07      6.20 o 
  -5   5   4       80.96       78.19      4.18 o 
  -4   5   4      412.25      418.13      7.46 o 
  -3   5   4       10.11        6.90      1.04 o 
  -2   5   4      104.45      104.23      3.03 o 
  -1   5   4       19.30       21.86      1.44 o 
   0   5   4      477.23      465.49      5.40 o 
   1   5   4      367.10      364.49      4.67 o 
   2   5   4      683.93      644.38     13.41 o 
   3   5   4        5.82        6.91      1.21 o 
   4   5   4       73.95       79.70      4.44 o 
   5   5   4        6.99        8.13      1.66 o 
   6   5   4      180.51      183.91      5.40 o 
   7   5   4      242.21      231.52     10.04 o 
  -7   6   4        2.67        3.01      1.45 o 
  -6   6   4        3.97        4.90      1.46 o 
  -5   6   4       63.88       56.56      2.80 o 
  -4   6   4       27.95       31.01      2.12 o 
  -3   6   4       38.96       41.24      2.51 o 
  -2   6   4      507.75      481.76     15.53 o 
  -1   6   4       33.96       30.33      1.75 o 
   0   6   4        1.12        1.13      0.92 o 
   1   6   4        4.60        4.34      1.11 o 
   2   6   4      108.24      101.20      5.67 o 
   3   6   4        4.16        3.02      1.14 o 
   4   6   4       34.96       37.53      2.94 o 
   5   6   4       24.44       24.65      2.61 o 
   6   6   4        3.48        3.00      1.86 o 
  -5   7   4       13.55       13.80      1.86 o 
  -4   7   4       98.25       99.70      3.96 o 
  -3   7   4        0.35        0.40      1.28 o 
  -2   7   4       14.24       16.40      1.74 o 
  -1   7   4        1.58        2.38      1.30 o 
   0   7   4      101.16       95.01      3.04 o 
   1   7   4       58.66       61.94      2.67 o 
   2   7   4      101.24      104.62      4.62 o 
   3   7   4        2.17        3.27      1.62 o 
   4   7   4        7.88        9.82      2.14 o 
 -11   0   5        7.47        5.17      2.92 o 
 -10   0   5       70.34       77.67      5.66 o 
  -9   0   5        8.11       15.29      2.92 o 
  -8   0   5      705.49      673.76     11.14 o 
  -7   0   5      165.50      185.03      3.90 o 
  -6   0   5       38.11       36.59      1.79 o 
  -5   0   5      899.07      854.11     13.62 o 
  -4   0   5     2349.49     2231.58     21.05 o 
  -3   0   5      853.82      788.22      8.67 o 
  -2   0   5     1036.02     1025.55     12.89 o 
  -1   0   5       63.20       52.52      1.57 o 
   0   0   5       30.90       30.74      2.46 o 
   1   0   5      109.85       99.10      2.18 o 
   2   0   5     6266.32     6323.06     68.35 o 
   3   0   5      182.10      187.74      3.51 o 
   4   0   5       28.61       39.53      1.93 o 
   5   0   5      153.02      162.94      3.81 o 
   6   0   5       34.37       26.02      2.07 o 
   7   0   5       37.72       36.83      2.38 o 
   8   0   5     1073.89     1086.36     16.53 o 
   9   0   5       92.78      103.48      9.05 o 
 -11   1   5      135.54      138.81      5.35 o 
 -10   1   5       67.93       58.11      3.66 o 
  -9   1   5       38.27       37.16      2.20 o 
  -8   1   5      937.66      945.38      9.07 o 
  -7   1   5     1542.52     1536.97     12.63 o 
  -6   1   5      999.64     1008.66     10.04 o 
  -5   1   5     1008.38     1016.92      7.86 o 
  -4   1   5       20.05       18.82      0.90 o 
  -3   1   5      212.72      188.59      2.35 o 
  -2   1   5       53.57       60.42      1.22 o 
  -1   1   5     4088.33     4315.98     26.79 o 
   0   1   5     2490.13     2690.36     18.51 o 
   1   1   5       35.44       29.19      1.50 o 
   2   1   5      908.63      909.66      6.95 o 
   3   1   5       65.27       57.09      1.46 o 
   4   1   5     2770.07     2795.20     31.12 o 
   5   1   5      298.25      286.18      3.64 o 
   6   1   5     1371.41     1329.90     13.42 o 
   7   1   5      336.28      318.98      4.27 o 
   8   1   5       89.84       87.83      2.98 o 
   9   1   5       32.31       43.13      2.70 o 
 -11   2   5        3.47        3.10      2.02 o 
 -10   2   5       67.41       71.95      3.08 o 
  -9   2   5        6.29        6.74      1.24 o 
  -8   2   5      464.27      444.50     12.51 o 
  -7   2   5       38.91       46.66      1.96 o 
  -6   2   5       38.67       41.26      1.46 o 
  -5   2   5      971.84      929.13      8.47 o 
  -4   2   5     1038.13     1027.78      7.87 o 
  -3   2   5      746.65      736.59      7.13 o 
  -2   2   5     1405.04     1287.75      9.22 o 
  -1   2   5      184.04      190.53      2.24 o 
   0   2   5       89.75       84.17      1.93 o 
   1   2   5      189.21      221.50      2.73 o 
   2   2   5     2786.53     2740.86     21.36 o 
   3   2   5      261.65      278.24      3.14 o 
   4   2   5       32.24       28.48      1.23 o 
   5   2   5       63.80       61.31      1.72 o 
   6   2   5       43.75       42.63      1.88 o 
   7   2   5       24.22       30.18      2.00 o 
   8   2   5      873.78      911.62     10.26 o 
   9   2   5       62.96       65.87      4.11 o 
 -10   3   5       44.13       50.25      2.56 o 
  -9   3   5        6.13        6.32      1.36 o 
  -8   3   5      603.04      614.88      7.34 o 
  -7   3   5      991.41     1008.79     10.93 o 
  -6   3   5      360.33      356.63      7.23 o 
  -5   3   5      347.26      343.37      4.26 o 
  -4   3   5        9.50       10.79      0.69 o 
  -3   3   5        0.24        0.35      0.44 o 
  -2   3   5      235.38      250.59      2.82 o 
  -1   3   5     1645.62     1731.56     21.30 o 
   0   3   5     1947.69     1961.38     18.17 o 
   1   3   5       14.32       12.82      0.89 o 
   2   3   5      418.20      370.70      4.50 o 
   3   3   5      101.97      103.98      5.16 o 
   4   3   5     1017.66      999.74     22.10 o 
   5   3   5      146.04      155.10      3.62 o 
   6   3   5      829.23      793.38     12.86 o 
   7   3   5      161.23      150.72      4.08 o 
   8   3   5       55.93       61.43      3.64 o 
   9   3   5       18.36       20.88      2.62 o 
 -10   4   5       30.34       30.89      2.28 o 
  -9   4   5        0.71        0.20      1.22 o 
  -8   4   5      198.16      179.34      3.92 o 
  -7   4   5        8.14        6.91      1.29 o 
  -6   4   5       13.12       14.08      1.39 o 
  -5   4   5      422.27      442.10      5.57 o 
  -4   4   5      353.46      353.76      5.86 o 
  -3   4   5      254.39      255.73      6.50 o 
  -2   4   5      632.71      557.28      6.78 o 
  -1   4   5      215.88      191.87      3.02 o 
   0   4   5       27.57       23.52      1.26 o 
   1   4   5       65.01       73.74      1.92 o 
   2   4   5      832.61      842.93     12.52 o 
   3   4   5      123.96      116.81      2.97 o 
   4   4   5        5.98        2.53      1.04 o 
   5   4   5       34.82       32.85      2.31 o 
   6   4   5       33.04       37.71      2.38 o 
   7   4   5        8.63       11.56      2.12 o 
   8   4   5      394.77      407.00     15.08 o 
  -9   5   5        2.51        1.26      1.36 o 
  -8   5   5      156.92      186.51      7.09 o 
  -7   5   5      308.47      307.18      5.15 o 
  -6   5   5      167.64      158.59      3.54 o 
  -5   5   5      159.90      164.99      3.89 o 
  -4   5   5        0.20        1.56      1.19 o 
  -3   5   5        5.90        7.63      1.67 o 
  -2   5   5       28.85       32.18      1.57 o 
  -1   5   5      494.03      497.78      6.45 o 
   0   5   5      395.98      376.74      6.51 o 
   1   5   5        1.33        0.53      0.84 o 
   2   5   5       74.12       74.86      2.76 o 
   3   5   5       10.76       11.39      1.43 o 
   4   5   5      364.58      371.56      8.52 o 
   5   5   5       44.99       46.57      3.28 o 
   6   5   5      223.76      223.36      6.06 o 
   7   5   5       57.94       60.03      5.97 o 
  -7   6   5        6.04        7.28      1.77 o 
  -6   6   5        4.31        5.37      1.54 o 
  -5   6   5       63.14       68.24      3.37 o 
  -4   6   5      106.62      108.28      3.68 o 
  -3   6   5       34.82       39.59      2.83 o 
  -2   6   5       87.15       83.43      2.94 o 
  -1   6   5       20.18       16.98      1.58 o 
   0   6   5        0.40        0.66      0.90 o 
   1   6   5        6.64        7.05      1.31 o 
   2   6   5      260.98      257.10      6.06 o 
   3   6   5       12.58       15.87      1.64 o 
   4   6   5        0.30        1.38      1.44 o 
   5   6   5       21.53       22.45      2.47 o 
  -5   7   5       31.66       34.06      2.71 o 
  -4   7   5        0.45        2.37      1.51 o 
  -3   7   5        3.16        4.02      1.60 o 
  -2   7   5        2.05        2.34      1.35 o 
  -1   7   5      113.20      116.67      3.92 o 
   0   7   5       61.51       54.28      3.31 o 
   1   7   5        1.27        1.77      1.25 o 
   2   7   5        2.24        2.92      1.28 o 
   3   7   5        1.39        3.22      1.78 o 
 -11   0   6       24.78       31.02      4.39 o 
 -10   0   6       88.12       82.34      5.66 o 
  -9   0   6      155.60      174.40      9.05 o 
  -8   0   6       37.93       27.70      2.10 o 
  -7   0   6      316.70      319.64      5.53 o 
  -6   0   6      447.03      419.25      6.22 o 
  -5   0   6      294.55      270.60      4.61 o 
  -4   0   6       78.92       67.53      2.19 o 
  -3   0   6     1708.73     1746.70     17.19 o 
  -2   0   6     1386.51     1290.12     13.15 o 
  -1   0   6      379.48      451.78      5.91 o 
   0   0   6     3628.79     3774.46     33.81 o 
   1   0   6      435.38      461.53      5.96 o 
   2   0   6      749.16      753.55      8.93 o 
   3   0   6      195.01      185.63      3.71 o 
   4   0   6      270.68      261.93      4.81 o 
   5   0   6        0.27        0.60      0.95 o 
   6   0   6      592.42      570.06      8.47 o 
   7   0   6     1027.38     1036.79     23.28 o 
   8   0   6      348.17      337.55      7.75 o 
   9   0   6       57.36       60.54      5.12 o 
 -11   1   6       98.66      113.47      5.06 o 
 -10   1   6       76.85       87.12      4.33 o 
  -9   1   6      354.39      344.89      6.17 o 
  -8   1   6      806.73      818.87      9.01 o 
  -7   1   6       11.20        8.54      1.00 o 
  -6   1   6       56.38       57.04      1.77 o 
  -5   1   6     1000.86     1016.97      8.28 o 
  -4   1   6       19.55       23.49      1.06 o 
  -3   1   6      273.60      277.21      3.17 o 
  -2   1   6        8.26        9.13      0.68 o 
  -1   1   6      531.72      598.53      5.06 o 
   0   1   6      300.23      329.11      3.72 o 
   1   1   6       85.21       96.01      1.91 o 
   2   1   6     4189.22     4179.17     28.47 o 
   3   1   6     3677.40     3655.34     34.17 o 
   4   1   6      495.50      495.40      5.02 o 
   5   1   6      505.47      473.05      5.55 o 
   6   1   6      226.95      205.20      3.57 o 
   7   1   6      170.92      183.12      3.89 o 
   8   1   6        8.59        7.04      1.42 o 
   9   1   6        0.25       -1.08      1.52 o 
 -11   2   6       16.13       16.63      2.49 o 
 -10   2   6       71.62       69.16      3.01 o 
  -9   2   6       82.80       98.18      3.05 o 
  -8   2   6       22.90       20.03      1.73 o 
  -7   2   6      363.98      347.19      5.21 o 
  -6   2   6      199.90      196.96      3.44 o 
  -5   2   6      209.07      189.92      3.51 o 
  -4   2   6      140.16      121.29      2.07 o 
  -3   2   6      577.51      602.76      5.35 o 
  -2   2   6     1330.13     1314.90     10.69 o 
  -1   2   6       25.77       32.66      1.11 o 
   0   2   6     1610.54     1593.75     12.07 o 
   1   2   6      476.71      478.93      4.89 o 
   2   2   6      655.15      648.99      6.21 o 
   3   2   6       20.84       23.99      1.31 o 
   4   2   6      262.05      259.71      4.10 o 
   5   2   6        2.24        4.22      0.94 o 
   6   2   6      459.00      476.04      5.87 o 
   7   2   6      697.37      689.63     13.18 o 
   8   2   6      264.92      286.05      5.86 o 
 -10   3   6       45.80       51.93      2.65 o 
  -9   3   6      190.03      190.77      5.00 o 
  -8   3   6      289.55      312.45      4.97 o 
  -7   3   6       13.50       12.33      1.43 o 
  -6   3   6       12.17       10.95      1.35 o 
  -5   3   6      817.49      863.03     10.64 o 
  -4   3   6       41.42       33.74      1.63 o 
  -3   3   6       91.09       94.22      1.82 o 
  -2   3   6      166.64      174.76      2.76 o 
  -1   3   6      177.92      168.54      3.01 o 
   0   3   6      177.97      178.61      2.66 o 
   1   3   6       12.19       14.37      1.21 o 
   2   3   6     1687.17     1647.01     20.74 o 
   3   3   6     2016.06     2044.09     21.27 o 
   4   3   6      451.62      434.72      8.93 o 
   5   3   6      352.48      354.10      6.40 o 
   6   3   6      132.35      134.47      3.88 o 
   7   3   6       83.21       84.46      3.50 o 
   8   3   6        0.28       -0.55      1.60 o 
  -9   4   6       26.64       35.58      2.26 o 
  -8   4   6       11.81       12.32      1.52 o 
  -7   4   6      210.11      226.80      7.79 o 
  -6   4   6       94.61       88.21      2.92 o 
  -5   4   6       51.64       44.58      2.07 o 
  -4   4   6       35.79       32.92      1.54 o 
  -3   4   6      106.15      112.10      2.39 o 
  -2   4   6      525.75      515.05      6.02 o 
  -1   4   6        3.13        5.97      0.83 o 
   0   4   6      553.54      515.50     14.08 o 
   1   4   6      219.94      189.79      3.97 o 
   2   4   6      224.15      191.19      6.60 o 
   3   4   6        0.01        1.22      1.36 o 
   4   4   6      105.41      101.84      3.09 o 
   5   4   6        3.85        3.52      1.33 o 
   6   4   6      157.99      158.81      4.51 o 
   7   4   6      262.20      263.35      8.81 o 
  -8   5   6       84.63       90.65      5.00 o 
  -7   5   6        0.45        0.54      2.09 o 
  -6   5   6        4.23        4.39      1.43 o 
  -5   5   6      202.30      206.42      4.79 o 
  -4   5   6       11.72        9.20      1.50 o 
  -3   5   6       17.44       20.22      1.59 o 
  -2   5   6       40.35       41.07      1.74 o 
  -1   5   6      110.60      108.03      2.83 o 
   0   5   6       81.38       87.52      2.85 o 
   1   5   6       53.20       58.93      2.44 o 
   2   5   6      542.78      561.12      7.86 o 
   3   5   6      657.01      693.99      8.57 o 
   4   5   6      120.68      113.99      3.72 o 
   5   5   6      100.74       94.41      3.82 o 
   6   5   6       44.08       45.94      3.60 o 
  -7   6   6       48.98       56.30      3.76 o 
  -6   6   6       50.50       55.55      3.24 o 
  -5   6   6        6.71        7.24      1.75 o 
  -4   6   6        0.90       -0.82      1.28 o 
  -3   6   6       23.67       30.00      2.70 o 
  -2   6   6       83.07       87.75      3.42 o 
  -1   6   6        0.33        0.59      1.27 o 
   0   6   6      205.85      215.35      4.89 o 
   1   6   6       41.01       40.98      2.32 o 
   2   6   6       36.75       31.14      2.13 o 
   3   6   6        0.53        1.10      1.27 o 
   4   6   6       12.32       11.17      2.10 o 
   5   6   6        2.55        4.41      1.78 o 
  -4   7   6        2.09        1.66      1.78 o 
  -3   7   6        3.04        2.87      1.78 o 
  -2   7   6        8.90        8.34      1.78 o 
  -1   7   6       31.36       31.44      2.56 o 
   0   7   6       28.15       26.44      2.48 o 
   1   7   6       30.78       33.87      2.30 o 
   2   7   6      103.46      101.24      3.62 o 
 -11   0   7      234.31      235.57      9.64 o 
 -10   0   7        5.40        7.49      2.92 o 
  -9   0   7       81.29       70.80      5.29 o 
  -8   0   7       44.29       42.73      2.88 o 
  -7   0   7      711.40      665.95      9.04 o 
  -6   0   7       25.31       25.66      1.87 o 
  -5   0   7      644.37      572.25      7.80 o 
  -4   0   7      216.83      208.24      5.97 o 
  -3   0   7     2743.55     2910.01     27.26 o 
  -2   0   7     7155.18     6715.23     63.78 o 
  -1   0   7      502.41      489.16      6.53 o 
   0   0   7       61.76       55.60      1.95 o 
   1   0   7      307.71      328.73      5.02 o 
   2   0   7        0.15        2.05      2.81 o 
   3   0   7      178.30      158.57      3.49 o 
   4   0   7        8.90       11.11      2.01 o 
   5   0   7        3.23        2.07      1.49 o 
   6   0   7      387.12      383.82      9.02 o 
   7   0   7      171.01      164.45      5.47 o 
   8   0   7      128.88      128.36      5.27 o 
 -11   1   7      104.26      100.55      4.97 o 
 -10   1   7        0.44        2.31      1.66 o 
  -9   1   7        6.48        5.31      1.67 o 
  -8   1   7      112.66      116.42      3.11 o 
  -7   1   7      226.78      225.29      3.66 o 
  -6   1   7      176.71      164.55      2.70 o 
  -5   1   7       51.52       53.46      2.00 o 
  -4   1   7      177.98      164.73      2.55 o 
  -3   1   7      862.06      875.34      7.17 o 
  -2   1   7      320.97      281.17      3.25 o 
  -1   1   7      251.30      234.12      2.79 o 
   0   1   7       97.04       80.08      1.86 o 
   1   1   7     1485.70     1477.33     11.69 o 
   2   1   7     5023.20     5072.15     82.44 o 
   3   1   7      739.04      730.11     10.08 o 
   4   1   7       80.13       77.71      2.22 o 
   5   1   7        1.17        2.39      0.91 o 
   6   1   7      213.03      198.89      3.72 o 
   7   1   7       11.28       10.05      1.84 o 
   8   1   7        0.54       -0.44      1.56 o 
 -10   2   7        5.11        4.62      1.68 o 
  -9   2   7       66.02       70.00      2.92 o 
  -8   2   7       10.49        9.02      1.40 o 
  -7   2   7      547.69      546.02      8.67 o 
  -6   2   7       52.70       48.55      2.28 o 
  -5   2   7      662.75      579.98     10.62 o 
  -4   2   7      192.76      193.79      2.82 o 
  -3   2   7     2379.34     2396.46     20.93 o 
  -2   2   7     3721.80     3546.16     22.99 o 
  -1   2   7      459.06      461.69      6.84 o 
   0   2   7      144.81      160.84      2.96 o 
   1   2   7      341.54      361.10      4.29 o 
   2   2   7       10.50       12.38      1.11 o 
   3   2   7      103.10       94.53      3.04 o 
   4   2   7        1.35        1.99      0.99 o 
   5   2   7        2.30        0.64      0.97 o 
   6   2   7      281.48      276.06      4.99 o 
   7   2   7      130.49      131.70      4.02 o 
   8   2   7       77.62       83.98      4.00 o 
 -10   3   7        0.34        1.35      1.28 o 
  -9   3   7        2.95        4.27      1.36 o 
  -8   3   7       65.23       71.37      2.90 o 
  -7   3   7       52.40       54.24      2.44 o 
  -6   3   7      123.45      132.12      4.86 o 
  -5   3   7       11.59        9.48      1.05 o 
  -4   3   7       39.99       46.49      1.76 o 
  -3   3   7      165.21      176.92      3.62 o 
  -2   3   7       88.43       86.73      2.12 o 
  -1   3   7       19.03       14.21      1.19 o 
   0   3   7        3.46        2.33      1.00 o 
   1   3   7      854.71      796.70      8.63 o 
   2   3   7     3046.16     3063.21     44.58 o 
   3   3   7      207.10      181.46      4.15 o 
   4   3   7       81.40       61.64      2.48 o 
   5   3   7        1.36        2.39      1.11 o 
   6   3   7      127.22      126.24      4.56 o 
   7   3   7        4.27        5.01      1.64 o 
  -9   4   7       18.41       24.04      2.89 o 
  -8   4   7        1.12        0.86      1.28 o 
  -7   4   7      234.72      243.47      5.42 o 
  -6   4   7       27.94       29.30      2.23 o 
  -5   4   7      298.86      280.80      5.40 o 
  -4   4   7       67.37       76.71      2.55 o 
  -3   4   7      966.43      955.34      9.90 o 
  -2   4   7     1169.02     1162.87     21.34 o 
  -1   4   7      157.85      153.77      3.26 o 
   0   4   7       82.52       90.63      2.59 o 
   1   4   7      108.43       92.81      2.83 o 
   2   4   7       10.38        8.86      1.44 o 
   3   4   7       47.06       51.66      2.72 o 
   4   4   7        5.05        7.54      1.46 o 
   5   4   7        2.94        4.28      1.47 o 
   6   4   7      128.42      133.74      7.17 o 
   7   4   7       42.83       37.31      3.34 o 
  -8   5   7       13.20       18.52      2.21 o 
  -7   5   7       16.20       17.40      2.06 o 
  -6   5   7       22.92       28.46      2.35 o 
  -5   5   7        5.26        4.15      1.51 o 
  -4   5   7       44.13       49.48      2.73 o 
  -3   5   7       49.23       48.02      2.57 o 
  -2   5   7       28.48       27.61      2.71 o 
  -1   5   7        9.22       13.53      1.40 o 
   0   5   7        3.91        6.25      1.16 o 
   1   5   7      262.24      246.96      5.13 o 
   2   5   7      879.68      846.02     12.35 o 
   3   5   7       49.77       48.77      2.80 o 
   4   5   7       51.73       45.80      2.80 o 
   5   5   7        0.61        1.79      1.51 o 
  -6   6   7        1.95        8.46      1.80 o 
  -5   6   7       68.35       65.37      4.05 o 
  -4   6   7       11.17       10.69      2.19 o 
  -3   6   7      190.07      189.05      5.59 o 
  -2   6   7      312.18      315.17     12.54 o 
  -1   6   7       19.42       22.09      2.47 o 
   0   6   7       13.33       13.21      1.67 o 
   1   6   7        8.95        6.55      1.38 o 
   2   6   7        0.24        1.02      1.21 o 
   3   6   7       13.99       18.63      1.99 o 
   4   6   7        0.28        3.73      1.56 o 
  -3   7   7        8.57        6.40      2.16 o 
  -2   7   7        8.38       10.87      2.18 o 
  -1   7   7        1.45        3.53      1.66 o 
   0   7   7        0.57        1.02      1.86 o 
   1   7   7       40.91       46.91      2.75 o 
 -10   0   8      160.98      165.63      7.65 o 
  -9   0   8        2.11        1.93      1.99 o 
  -8   0   8      165.96      160.45      5.52 o 
  -7   0   8      651.97      647.63     15.42 o 
  -6   0   8      162.57      155.14      5.16 o 
  -5   0   8       36.06       37.92      2.12 o 
  -4   0   8     5878.77     5933.76     52.85 o 
  -3   0   8     1380.76     1367.80     14.69 o 
  -2   0   8      657.09      652.11     10.39 o 
  -1   0   8       10.88        8.93      1.27 o 
   0   0   8      568.64      522.38      7.11 o 
   1   0   8       14.28       18.13      2.03 o 
   2   0   8       80.34       92.42      6.20 o 
   3   0   8       75.21       71.11      5.66 o 
   4   0   8        3.41        3.35      1.43 o 
   5   0   8       22.11       30.94      2.87 o 
   6   0   8       42.67       45.67      3.37 o 
   7   0   8       91.96       89.03      4.57 o 
   8   0   8      575.56      573.15     11.55 o 
 -10   1   8       56.50       63.61      3.92 o 
  -9   1   8        0.63        1.63      1.60 o 
  -8   1   8      725.08      691.49      9.03 o 
  -7   1   8      267.26      253.59      4.10 o 
  -6   1   8      270.55      259.30      6.02 o 
  -5   1   8      112.98      112.25      2.41 o 
  -4   1   8        0.50        2.20      1.00 o 
  -3   1   8      328.71      296.90      3.63 o 
  -2   1   8      764.45      740.95      6.50 o 
  -1   1   8      924.46      934.60      7.65 o 
   0   1   8       27.17       30.62      1.40 o 
   1   1   8      347.92      325.50      8.01 o 
   2   1   8     1093.33     1118.11     23.88 o 
   3   1   8       23.51       23.41      1.41 o 
   4   1   8      262.44      247.31      6.07 o 
   5   1   8      537.42      529.34     11.80 o 
   6   1   8      144.12      136.06      3.97 o 
   7   1   8        4.13        3.57      1.60 o 
 -10   2   8      141.88      142.47      5.20 o 
  -9   2   8        1.32        1.84      1.21 o 
  -8   2   8      164.93      162.98      3.87 o 
  -7   2   8      384.33      402.20      7.90 o 
  -6   2   8      122.20      125.00      2.86 o 
  -5   2   8       44.03       48.56      1.67 o 
  -4   2   8     3663.29     3551.93     42.14 o 
  -3   2   8     1164.09     1146.46     16.83 o 
  -2   2   8      581.16      562.14      8.30 o 
  -1   2   8       73.31       71.09      1.97 o 
   0   2   8      425.87      382.01      7.64 o 
   1   2   8       24.53       24.98      1.69 o 
   2   2   8      116.90      123.38      3.65 o 
   3   2   8       33.34       30.40      1.89 o 
   4   2   8        8.68        8.44      1.31 o 
   5   2   8        8.44       10.36      1.49 o 
   6   2   8       28.53       32.34      2.48 o 
   7   2   8       69.75       70.89      3.94 o 
  -9   3   8        2.40        1.36      1.31 o 
  -8   3   8      451.67      439.12      7.29 o 
  -7   3   8      168.32      181.94      4.05 o 
  -6   3   8       81.00       85.53      3.70 o 
  -5   3   8       44.38       46.42      2.23 o 
  -4   3   8        2.65        2.60      0.99 o 
  -3   3   8      332.67      310.35      5.05 o 
  -2   3   8      284.79      246.83      4.42 o 
  -1   3   8      383.45      385.13      6.13 o 
   0   3   8       66.83       73.84      2.75 o 
   1   3   8       92.51      101.53      2.80 o 
   2   3   8      605.57      596.15      7.53 o 
   3   3   8        6.57        9.95      1.56 o 
   4   3   8      101.17       94.64      3.22 o 
   5   3   8      317.02      328.33      6.44 o 
   6   3   8       90.52       91.35      3.74 o 
   7   3   8        4.55        4.73      1.70 o 
  -9   4   8        0.06       -0.69      1.44 o 
  -8   4   8       81.13       86.66      3.73 o 
  -7   4   8      147.83      155.24      4.33 o 
  -6   4   8       72.85       75.57      5.47 o 
  -5   4   8       17.09       19.76      1.96 o 
  -4   4   8     1450.22     1472.10     26.10 o 
  -3   4   8      520.39      489.16     13.35 o 
  -2   4   8      199.80      203.49      4.82 o 
  -1   4   8       64.22       63.38      2.41 o 
   0   4   8      155.30      145.32      3.55 o 
   1   4   8        9.51        7.48      1.31 o 
   2   4   8       52.78       48.02      2.49 o 
   3   4   8        7.65       10.19      1.54 o 
   4   4   8        5.23        3.70      1.33 o 
   5   4   8        2.40        3.92      1.51 o 
   6   4   8       11.64       14.42      2.09 o 
  -7   5   8       49.80       61.50      3.41 o 
  -6   5   8       29.41       30.93      3.03 o 
  -5   5   8       24.76       25.51      2.58 o 
  -4   5   8        1.29        2.12      1.52 o 
  -3   5   8       74.78       64.64      3.08 o 
  -2   5   8      107.83      116.18      5.03 o 
  -1   5   8      106.47      110.43      3.93 o 
   0   5   8       11.68       11.17      1.46 o 
   1   5   8       40.17       43.65      2.47 o 
   2   5   8      179.83      182.97      6.00 o 
   3   5   8       15.70       21.27      1.92 o 
   4   5   8       25.21       33.09      2.90 o 
   5   5   8      105.89      100.69      4.18 o 
  -5   6   8        1.81        3.93      2.04 o 
  -4   6   8      443.74      441.85     14.41 o 
  -3   6   8      128.12      128.15      6.79 o 
  -2   6   8       21.43       25.27      2.34 o 
  -1   6   8       14.49       14.31      1.94 o 
   0   6   8       31.68       38.16      2.44 o 
   1   6   8        1.10        0.27      1.29 o 
   2   6   8        5.87        5.48      1.47 o 
   3   6   8        2.07        4.71      1.60 o 
 -10   0   9       52.84       51.89      5.29 o 
  -9   0   9      147.34      153.34      7.12 o 
  -8   0   9      326.27      301.57      9.49 o 
  -7   0   9      368.74      372.64      8.22 o 
  -6   0   9      217.44      193.19      6.40 o 
  -5   0   9      411.95      413.45      9.84 o 
  -4   0   9      408.95      427.41      6.77 o 
  -3   0   9        6.27        7.96      1.30 o 
  -2   0   9      106.53      108.48      3.96 o 
  -1   0   9      252.14      239.49      4.63 o 
   0   0   9     2117.69     2021.42     80.02 o 
   1   0   9      205.46      192.34      6.18 o 
   2   0   9      265.37      263.52      6.38 o 
   3   0   9       25.18       37.41      2.81 o 
   4   0   9        7.22        3.08      1.88 o 
   5   0   9        0.81        0.78      1.88 o 
   6   0   9      660.93      693.92     12.53 o 
   7   0   9      260.19      256.35      7.45 o 
 -10   1   9        3.89       -0.14      1.73 o 
  -9   1   9      221.71      212.09      5.90 o 
  -8   1   9      265.19      244.86      5.28 o 
  -7   1   9       16.91       17.30      1.52 o 
  -6   1   9      123.59      113.56      2.49 o 
  -5   1   9       44.36       46.77      1.75 o 
  -4   1   9       28.82       28.59      1.43 o 
  -3   1   9      690.09      627.46     14.09 o 
  -2   1   9      137.72      143.08      2.83 o 
  -1   1   9       40.73       41.82      1.72 o 
   0   1   9      101.49       94.57      2.31 o 
   1   1   9       19.50       17.70      1.54 o 
   2   1   9      540.70      543.34     14.62 o 
   3   1   9      392.57      381.71      7.31 o 
   4   1   9      864.64      892.71     19.67 o 
   5   1   9      133.00      149.24      4.25 o 
   6   1   9       62.09       66.70      3.32 o 
   7   1   9       24.84       21.04      2.40 o 
  -9   2   9       89.43       94.17      3.36 o 
  -8   2   9      236.73      227.97      4.67 o 
  -7   2   9      329.08      334.05      5.46 o 
  -6   2   9      121.05      113.51      2.76 o 
  -5   2   9      387.17      386.70      5.08 o 
  -4   2   9      405.97      404.85      5.45 o 
  -3   2   9       10.97        9.41      1.12 o 
  -2   2   9       77.23       80.77      2.56 o 
  -1   2   9      228.03      213.97      4.33 o 
   0   2   9     1426.50     1300.52     22.05 o 
   1   2   9      112.11      108.29      3.93 o 
   2   2   9      149.65      154.85      3.52 o 
   3   2   9        8.48       11.35      1.47 o 
   4   2   9        6.25        4.12      1.40 o 
   5   2   9        0.59       -1.56      1.31 o 
   6   2   9      512.01      522.85      8.62 o 
  -9   3   9      140.73      145.67      5.13 o 
  -8   3   9      121.18      116.75      3.67 o 
  -7   3   9       10.33        9.27      1.49 o 
  -6   3   9       70.40       63.94      2.99 o 
  -5   3   9       54.14       50.69      2.30 o 
  -4   3   9       45.89       44.22      3.02 o 
  -3   3   9      313.42      313.24      4.98 o 
  -2   3   9      160.38      169.06      4.43 o 
  -1   3   9       52.63       49.75      2.27 o 
   0   3   9       58.64       64.86      3.58 o 
   1   3   9       22.54       20.33      1.68 o 
   2   3   9      210.16      213.45      5.82 o 
   3   3   9      169.30      176.33      4.11 o 
   4   3   9      494.18      504.45     15.19 o 
   5   3   9       76.53       85.69      3.33 o 
   6   3   9       47.12       51.40      3.66 o 
  -8   4   9       90.51      102.54      4.60 o 
  -7   4   9      144.42      157.54      5.05 o 
  -6   4   9       46.67       50.30      3.40 o 
  -5   4   9      213.24      199.27      5.48 o 
  -4   4   9      207.75      207.06      4.77 o 
  -3   4   9       27.13       27.88      2.26 o 
  -2   4   9       12.50       15.75      1.55 o 
  -1   4   9       89.60       92.18      3.78 o 
   0   4   9      608.44      581.11      7.76 o 
   1   4   9       34.85       38.70      2.31 o 
   2   4   9       46.03       49.75      2.59 o 
   3   4   9        4.60        5.30      1.45 o 
   4   4   9        1.66        3.07      1.38 o 
   5   4   9        1.89        3.66      1.54 o 
  -7   5   9        8.44        8.80      2.25 o 
  -6   5   9       12.45       14.64      2.35 o 
  -5   5   9       13.31        9.45      2.08 o 
  -4   5   9       17.07       17.79      3.34 o 
  -3   5   9       78.90      100.14      3.78 o 
  -2   5   9       36.48       43.34      2.78 o 
  -1   5   9       12.59        9.67      1.44 o 
   0   5   9       18.61       22.48      2.03 o 
   1   5   9        3.22        2.07      1.28 o 
   2   5   9       66.20       68.26      3.12 o 
   3   5   9       33.14       33.70      2.51 o 
  -4   6   9       52.44       48.60      3.79 o 
  -3   6   9        9.08       12.45      2.33 o 
  -2   6   9        0.22       -0.07      1.45 o 
  -1   6   9       16.50       15.82      2.17 o 
   0   6   9      171.29      178.47      4.47 o 
   1   6   9       11.20       16.94      2.02 o 
  -9   0  10      131.74      143.86      7.12 o 
  -8   0  10      283.06      301.45      7.65 o 
  -7   0  10      338.78      340.40      7.86 o 
  -6   0  10        2.33        1.29      1.30 o 
  -5   0  10        0.66        2.51      1.25 o 
  -4   0  10        4.34        5.51      1.30 o 
  -3   0  10       66.28       56.72      2.56 o 
  -2   0  10      576.69      555.12      9.57 o 
  -1   0  10      620.61      555.11     19.94 o 
   0   0  10      114.47      117.59      8.23 o 
   1   0  10       79.39       69.49      3.57 o 
   2   0  10        6.82        4.07      1.55 o 
   3   0  10      302.20      279.88      7.07 o 
   4   0  10      376.78      393.38      8.71 o 
   5   0  10      130.94      134.89      7.12 o 
   6   0  10       22.02       24.61      4.14 o 
  -9   1  10        3.50        1.49      1.66 o 
  -8   1  10       23.77       24.03      2.00 o 
  -7   1  10       52.25       46.49      2.14 o 
  -6   1  10      162.64      157.62      3.31 o 
  -5   1  10      150.64      138.11      3.34 o 
  -4   1  10      212.78      193.19      3.20 o 
  -3   1  10      668.56      633.18      6.87 o 
  -2   1  10       42.86       38.87      1.76 o 
  -1   1  10        0.89        1.11      0.86 o 
   0   1  10      142.56      138.81      3.79 o 
   1   1  10      396.76      388.85      8.73 o 
   2   1  10      499.03      580.88     11.87 o 
   3   1  10        4.45        5.46      1.53 o 
   4   1  10      406.99      429.36     11.22 o 
   5   1  10      280.99      318.80      6.56 o 
   6   1  10       16.52       16.13      2.14 o 
  -9   2  10      113.63      118.87      3.72 o 
  -8   2  10      181.19      207.25      4.56 o 
  -7   2  10      236.38      236.77      9.30 o 
  -6   2  10        2.59        5.06      1.21 o 
  -5   2  10        4.45        4.03      1.15 o 
  -4   2  10        1.02        2.34      1.00 o 
  -3   2  10       22.95       19.81      1.63 o 
  -2   2  10      333.80      310.89      5.09 o 
  -1   2  10      446.15      400.58      9.29 o 
   0   2  10       89.02       99.63      5.78 o 
   1   2  10      101.86       92.57      2.97 o 
   2   2  10        0.98        0.69      1.20 o 
   3   2  10      194.12      185.85      4.82 o 
   4   2  10      303.61      326.59      7.73 o 
   5   2  10      102.57       99.83      4.06 o 
  -8   3  10        9.09       12.75      2.08 o 
  -7   3  10       44.40       46.00      3.29 o 
  -6   3  10       94.13       94.91      4.20 o 
  -5   3  10       84.19       83.69      3.35 o 
  -4   3  10       88.86       87.06      4.57 o 
  -3   3  10      265.20      240.68      4.60 o 
  -2   3  10        7.87        7.75      1.33 o 
  -1   3  10        1.33        2.23      1.05 o 
   0   3  10       60.25       63.39      2.69 o 
   1   3  10      252.82      260.87      5.40 o 
   2   3  10      329.09      341.92      5.92 o 
   3   3  10        0.57        0.72      1.40 o 
   4   3  10      201.52      209.09      7.84 o 
   5   3  10      151.96      179.95      5.79 o 
  -7   4  10       78.76       83.05      4.80 o 
  -6   4  10        0.28        1.97      1.66 o 
  -5   4  10        2.97        1.16      1.47 o 
  -4   4  10        0.43        1.15      1.28 o 
  -3   4  10        6.05       10.21      1.78 o 
  -2   4  10      119.85      118.83      3.85 o 
  -1   4  10      158.87      150.08      5.34 o 
   0   4  10       27.17       31.46      2.25 o 
   1   4  10       58.29       45.02      2.56 o 
   2   4  10        0.48       -0.06      1.16 o 
   3   4  10       68.50       71.04      3.22 o 
   4   4  10      136.06      147.28      4.30 o 
  -5   5  10       21.33       24.16      2.75 o 
  -4   5  10       41.61       43.40      3.45 o 
  -3   5  10       69.73       68.68      3.44 o 
  -2   5  10        0.49        2.14      1.52 o 
  -1   5  10        0.80        2.65      1.31 o 
   0   5  10       24.90       30.71      2.33 o 
   1   5  10       97.19      108.15      3.81 o 
   2   5  10      104.80       99.18      3.74 o 
  -9   0  11       54.61       55.51      6.98 o 
  -8   0  11       33.02       33.24      4.19 o 
  -7   0  11       15.97       23.66      2.69 o 
  -6   0  11        1.13        1.95      1.40 o 
  -5   0  11      362.10      337.99      6.51 o 
  -4   0  11      491.78      477.31      9.94 o 
  -3   0  11        6.02        6.46      1.67 o 
  -2   0  11        2.59        3.92      1.76 o 
  -1   0  11       33.29       43.41      3.11 o 
   0   0  11      172.72      187.16      5.62 o 
   1   0  11       32.91       27.36      2.88 o 
   2   0  11      200.99      213.33      6.30 o 
   3   0  11      183.71      170.33      7.49 o 
   4   0  11       53.95       56.09      5.48 o 
   5   0  11        1.35        0.78      2.56 o 
  -8   1  11        1.11        2.62      1.81 o 
  -7   1  11        0.04        0.78      1.10 o 
  -6   1  11      207.32      208.07      4.31 o 
  -5   1  11        0.03        0.37      0.94 o 
  -4   1  11        4.30        3.08      1.27 o 
  -3   1  11      156.14      168.27      3.41 o 
  -2   1  11      297.97      285.56      8.54 o 
  -1   1  11      701.29      673.49     10.50 o 
   0   1  11      635.90      662.96      9.33 o 
   1   1  11      106.29      104.81      4.54 o 
   2   1  11        5.17        6.05      1.83 o 
   3   1  11       21.77       21.41      2.23 o 
   4   1  11      388.34      387.48     11.96 o 
   5   1  11       91.67       95.04      4.06 o 
  -8   2  11       30.39       30.96      3.19 o 
  -7   2  11        5.96        5.68      2.24 o 
  -6   2  11        0.62        3.20      1.39 o 
  -5   2  11      296.38      279.16      5.78 o 
  -4   2  11      314.00      299.26      5.18 o 
  -3   2  11        3.70        2.20      1.06 o 
  -2   2  11        0.31       -0.13      0.99 o 
  -1   2  11       15.00       19.27      2.50 o 
   0   2  11      140.57      157.11      4.36 o 
   1   2  11       21.37       18.58      2.03 o 
   2   2  11      181.51      192.70      5.00 o 
   3   2  11      134.52      132.86      4.45 o 
   4   2  11       34.48       44.86      3.08 o 
  -7   3  11        0.72       -0.36      1.60 o 
  -6   3  11       96.55      100.22      4.63 o 
  -5   3  11        1.59        1.37      1.43 o 
  -4   3  11        2.43        3.79      1.47 o 
  -3   3  11      124.48      125.31      3.50 o 
  -2   3  11      139.87      129.94      3.61 o 
  -1   3  11      365.51      347.90      5.88 o 
   0   3  11      378.94      385.32      6.34 o 
   1   3  11       54.33       57.36      3.21 o 
   2   3  11        3.06       -0.65      1.35 o 
   3   3  11        8.77       11.61      2.01 o 
  -6   4  11        0.36        1.51      1.78 o 
  -5   4  11      127.13      121.29      5.02 o 
  -4   4  11      127.33      138.02      8.69 o 
  -3   4  11        1.99        1.19      1.33 o 
  -2   4  11        0.69        1.98      1.42 o 
  -1   4  11        4.83        4.31      1.34 o 
   0   4  11       56.28       60.84      3.01 o 
   1   4  11       11.90       12.92      1.78 o 
   2   4  11       86.37       88.77      3.55 o 
  -3   5  11       39.36       43.30      3.18 o 
  -2   5  11       47.34       52.83      3.71 o 
  -1   5  11      106.63      113.19      4.47 o 
  -8   0  12        6.31       10.60      2.92 o 
  -7   0  12      115.32      134.83      5.36 o 
  -6   0  12      461.82      455.03      9.45 o 
  -5   0  12      362.79      370.52      8.35 o 
  -4   0  12        1.47        3.07      2.31 o 
  -3   0  12      153.16      147.02      6.78 o 
  -2   0  12       18.92       21.08      2.55 o 
  -1   0  12       55.50       66.21      3.87 o 
   0   0  12       52.09       54.89      4.92 o 
   1   0  12       68.74       55.47      5.08 o 
   2   0  12       12.53       22.10      3.82 o 
   3   0  12        0.74       -0.12      2.19 o 
  -7   1  12       50.41       48.58      2.63 o 
  -6   1  12       40.40       42.94      2.82 o 
  -5   1  12        0.19        0.77      1.21 o 
  -4   1  12       34.63       34.71      2.58 o 
  -3   1  12      302.78      298.07      5.93 o 
  -2   1  12      226.55      232.90      5.21 o 
  -1   1  12      131.62      137.69      4.20 o 
   0   1  12      145.02      144.67      4.35 o 
   1   1  12       15.28       20.81      2.20 o 
   2   1  12        6.01        4.64      1.75 o 
   3   1  12      119.59      118.70      6.22 o 
  -7   2  12       89.29       97.40      4.38 o 
  -6   2  12      320.04      309.40      6.28 o 
  -5   2  12      277.17      288.29      6.04 o 
  -4   2  12        3.53        5.05      1.42 o 
  -3   2  12      138.64      141.96      5.67 o 
  -2   2  12       15.44       18.83      2.10 o 
  -1   2  12       48.00       65.56      3.26 o 
   0   2  12       26.94       27.10      2.36 o 
   1   2  12       49.40       46.01      2.96 o 
   2   2  12        6.38       11.52      1.97 o 
   3   2  12        0.97        2.25      1.60 o 
  -6   3  12       23.31       22.15      2.56 o 
  -5   3  12        0.85        1.86      1.64 o 
  -4   3  12       14.42       15.95      2.42 o 
  -3   3  12      159.54      166.69      4.65 o 
  -2   3  12      133.18      136.90      5.39 o 
  -1   3  12       53.54       61.01      3.31 o 
   0   3  12       76.20       79.00      4.02 o 
   1   3  12        5.21        8.92      2.67 o 
   2   3  12        2.54        1.00      1.62 o 
  -4   4  12        2.53        5.30      1.81 o 
  -3   4  12       65.59       68.89      3.66 o 
  -2   4  12        7.08       10.38      2.01 o 
  -1   4  12       20.72       22.61      2.14 o 
   0   4  12        7.22        7.94      1.87 o 
  -6   0  13       58.20       60.59      4.05 o 
  -5   0  13       39.92       37.14      3.37 o 
  -4   0  13        0.57        2.31      2.35 o 
  -3   0  13       38.00       45.43      4.56 o 
  -2   0  13       99.82      104.56      6.55 o 
  -1   0  13        2.04        7.96      2.72 o 
   0   0  13        1.60        3.82      5.43 o 
   1   0  13        1.16        0.00      2.56 o 
   2   0  13      112.48      111.90      7.28 o 
  -6   1  13       18.30       25.10      2.70 o 
  -5   1  13       52.16       51.25      3.02 o 
  -4   1  13       10.77       12.98      1.87 o 
  -3   1  13        4.24        5.11      1.58 o 
  -2   1  13        2.74        1.44      1.69 o 
  -1   1  13       35.16       31.35      2.53 o 
   0   1  13      421.16      416.62      7.62 o 
   1   1  13      157.32      152.06      7.31 o 
  -5   2  13       20.33       21.68      2.69 o 
  -4   2  13        0.49        0.72      1.66 o 
  -3   2  13       22.72       25.29      2.41 o 
  -2   2  13       73.24       68.44      3.46 o 
  -1   2  13        2.24        4.32      1.74 o 
   0   2  13        1.10        2.01      1.60 o 
   1   2  13        0.05        0.72      1.71 o 
  -3   3  13        2.65        3.46      1.93 o 
  -2   3  13        5.08        4.96      1.61 o 
  -1   3  13       16.22       17.17      2.33 o 
  -3   0  14       13.20       18.62      3.46 o 
  -2   0  14       16.36       24.84      4.19 o 
                                                 
